# Supplementary material for: Transcriptome Analysis of Differentially Expressed Genes Relevant to Variegation in Peach Flowers
Source: PLoS One. 2014 Mar 6;9(3):e90842. doi: 10.1371/journal.pone.0090842 (PMC3948169; doi:10.1371/journal.pone.0090842)
Supplement: Table S1 — Biochemical pathways represented by ESTs from this study. (XLS) [file pone.0090842.s005.xls]

## Sheet: Sheet4
Metabolism	Number of unigenes	Genetic information processing	Number of unigenes	Environmental information processing	Number of unigenes	Cellular processes	Number of unigenes	Organismal systems	Number of unigenes
00230 Purine metabolism	122	03040 Spliceosome	135	04075 Plant hormone signal transduction	99	04111 Cell cycle - yeast	63	04626 Plant-pathogen interaction	64
00190 Oxidative phosphorylation	113	03013 RNA transport	129	04310 Wnt signaling pathway	41	04114 Oocyte meiosis	62	04910 Insulin signaling pathway	44
00240 Pyrimidine metabolism	94	04141 Protein processing in endoplasmic reticulum	118	04070 Phosphatidylinositol signaling system	28	04110 Cell cycle	61	04712 Circadian rhythm - plant	38
00520 Amino sugar and nucleotide sugar metabolism	73	03015 mRNA surveillance pathway	89	04010 MAPK signaling pathway	25	04113 Meiosis - yeast	53	04721 Synaptic vesicle cycle	35
00010 Glycolysis / Gluconeogenesis	70	03008 Ribosome biogenesis in eukaryotes	80	04020 Calcium signaling pathway	21	04146 Peroxisome	52	04666 Fc gamma R-mediated phagocytosis	30
00500 Starch and sucrose metabolism	70	04120 Ubiquitin mediated proteolysis	80	04350 TGF-beta signaling pathway	20	04145 Phagosome	50	04728 Dopaminergic synapse	29
00620 Pyruvate metabolism	56	03018 RNA degradation	65	04150 mTOR signaling pathway	18	04144 Endocytosis	48	04722 Neurotrophin signaling pathway	28
00564 Glycerophospholipid metabolism	53	03420 Nucleotide excision repair	52	04370 VEGF signaling pathway	17	04142 Lysosome	44	04914 Progesterone-mediated oocyte maturation	24
00270 Cysteine and methionine metabolism	46	03030 DNA replication	47	03070 Bacterial secretion system	13	04810 Regulation of actin cytoskeleton	36	04720 Long-term potentiation	24
00480 Glutathione metabolism	45	00970 Aminoacyl-tRNA biosynthesis	46	02020 Two-component system	12	04540 Gap junction	21	03320 PPAR signaling pathway	22
00510 N-Glycan biosynthesis	44	03460 Fanconi anemia pathway	44	04012 ErbB signaling pathway	12	04115 p53 signaling pathway	20	04623 Cytosolic DNA-sensing pathway	21
00710 Carbon fixation in photosynthetic organisms	43	03050 Proteasome	40	04330 Notch signaling pathway	9	04510 Focal adhesion	19	04912 GnRH signaling pathway	20
00680 Methane metabolism	43	03020 RNA polymerase	38	04013 MAPK signaling pathway - fly	8	04530 Tight junction	19	04724 Glutamatergic synapse	20
00020 Citrate cycle (TCA cycle)	42	03060 Protein export	38	04011 MAPK signaling pathway - yeast	7	04112 Cell cycle - Caulobacter	15	04270 Vascular smooth muscle contraction	19
00330 Arginine and proline metabolism	42	03440 Homologous recombination	35	04340 Hedgehog signaling pathway	7	04140 Regulation of autophagy	13	04360 Axon guidance	18
00630 Glyoxylate and dicarboxylate metabolism	40	03022 Basal transcription factors	34	02010 ABC transporters	6	04520 Adherens junction	12	04662 B cell receptor signaling pathway	17
00260 Glycine, serine and threonine metabolism	40	03430 Mismatch repair	33	04080 Neuroactive ligand-receptor interaction	2	04210 Apoptosis	8	04916 Melanogenesis	17
00860 Porphyrin and chlorophyll metabolism	38	03410 Base excision repair	32	04630 Jak-STAT signaling pathway	1		596(total)	04260 Cardiac muscle contraction	17
00195 Photosynthesis	37	04130 SNARE interactions in vesicular transport	31		346(total)			04966 Collecting duct acid secretion	17
00052 Galactose metabolism	35	04122 Sulfur relay system	13					04612 Antigen processing and presentation	16
00900 Terpenoid backbone biosynthesis	35	03450 Non-homologous end-joining	7					04650 Natural killer cell mediated cytotoxicity	15
00280 Valine, leucine and isoleucine degradation	33		1186(total)					04660 T cell receptor signaling pathway	15
00561 Glycerolipid metabolism	32							04727 GABAergic synapse	15
00250 Alanine, aspartate and glutamate metabolism	32							04062 Chemokine signaling pathway	14
00040 Pentose and glucuronate interconversions	31							04730 Long-term depression	14
00400 Phenylalanine, tyrosine and tryptophan biosynthesis	31							04664 Fc epsilon RI signaling pathway	11
00051 Fructose and mannose metabolism	30							04920 Adipocytokine signaling pathway	11
00562 Inositol phosphate metabolism	30							04726 Serotonergic synapse	11
00030 Pentose phosphate pathway	29							04620 Toll-like receptor signaling pathway	10
00071 Fatty acid metabolism	29							04725 Cholinergic synapse	10
00513 Various types of N-glycan biosynthesis	29							04723 Retrograde endocannabinoid signaling	10
00600 Sphingolipid metabolism	28							04380 Osteoclast differentiation	10
00350 Tyrosine metabolism	28							04621 NOD-like receptor signaling pathway	9
00940 Phenylpropanoid biosynthesis	28							04976 Bile secretion	9
00053 Ascorbate and aldarate metabolism	27							04978 Mineral absorption	9
00360 Phenylalanine metabolism	26							04710 Circadian rhythm - mammal	9
00563 Glycosylphosphatidylinositol(GPI)-anchor biosynthesis	26							04320 Dorso-ventral axis formation	8
00130 Ubiquinone and other terpenoid-quinone biosynthesis	25							04961 Endocrine and other factor-regulated calcium reabsorption	7
00910 Nitrogen metabolism	24							04622 RIG-I-like receptor signaling pathway	6
00720 Carbon fixation pathways in prokaryotes	23							04970 Salivary secretion	6
00770 Pantothenate and CoA biosynthesis	23							04971 Gastric acid secretion	6
00640 Propanoate metabolism	22							04972 Pancreatic secretion	6
01040 Biosynthesis of unsaturated fatty acids	22							04962 Vasopressin-regulated water reabsorption	6
00511 Other glycan degradation	22							04960 Aldosterone-regulated sodium reabsorption	6
00061 Fatty acid biosynthesis	21							04744 Phototransduction	6
00340 Histidine metabolism	21							04740 Olfactory transduction	6
00410 beta-Alanine metabolism	21							04745 Phototransduction - fly	5
00906 Carotenoid biosynthesis	21							04975 Fat digestion and absorption	4
00920 Sulfur metabolism	19							04973 Carbohydrate digestion and absorption	3
00290 Valine, leucine and isoleucine biosynthesis	19							04964 Proximal tubule bicarbonate reclamation	3
00100 Steroid biosynthesis	17							04711 Circadian rhythm - fly	3
00592 alpha-Linolenic acid metabolism	17							04670 Leukocyte transendothelial migration	2
00565 Ether lipid metabolism	16							04614 Renin-angiotensin system	2
00790 Folate biosynthesis	16							04974 Protein digestion and absorption	2
00670 One carbon pool by folate	16							04742 Taste transduction	2
00460 Cyanoamino acid metabolism	15							04977 Vitamin digestion and absorption	1
00983 Drug metabolism - other enzymes	15								792(total)
00650 Butanoate metabolism	14
00196 Photosynthesis - antenna proteins	14
00590 Arachidonic acid metabolism	14
00941 Flavonoid biosynthesis	14
00062 Fatty acid elongation	13
00980 Metabolism of xenobiotics by cytochrome P450	13
00982 Drug metabolism - cytochrome P450	13
00740 Riboflavin metabolism	12
00625 Chloroalkane and chloroalkene degradation	12
00310 Lysine degradation	11
00760 Nicotinate and nicotinamide metabolism	11
00300 Lysine biosynthesis	10
00380 Tryptophan metabolism	10
00450 Selenocompound metabolism	10
00624 Polycyclic aromatic hydrocarbon degradation	10
00730 Thiamine metabolism	9
00830 Retinol metabolism	9
00430 Taurine and hypotaurine metabolism	8
00903 Limonene and pinene degradation	8
00945 Stilbenoid, diarylheptanoid and gingerol biosynthesis	8
00950 Isoquinoline alkaloid biosynthesis	8
00960 Tropane, piperidine and pyridine alkaloid biosynthesis	8
00521 Streptomycin biosynthesis	8
00627 Aminobenzoate degradation	8
00626 Naphthalene degradation	8
00440 Phosphonate and phosphinate metabolism	7
00750 Vitamin B6 metabolism	7
00904 Diterpenoid biosynthesis	6
00908 Zeatin biosynthesis	6
00073 Cutin, suberine and wax biosynthesis	5
00531 Glycosaminoglycan degradation	5
00603 Glycosphingolipid biosynthesis - globo series	5
00540 Lipopolysaccharide biosynthesis	5
00909 Sesquiterpenoid and triterpenoid biosynthesis	5
00362 Benzoate degradation	5
00660 C5-Branched dibasic acid metabolism	4
00072 Synthesis and degradation of ketone bodies	4
00591 Linoleic acid metabolism	4
00785 Lipoic acid metabolism	4
00905 Brassinosteroid biosynthesis	4
00643 Styrene degradation	4
00363 Bisphenol degradation	4
00514 Other types of O-glycan biosynthesis	3
00604 Glycosphingolipid biosynthesis - ganglio series	3
00780 Biotin metabolism	3
00902 Monoterpenoid biosynthesis	3
00253 Tetracycline biosynthesis	3
00944 Flavone and flavonol biosynthesis	3
00232 Caffeine metabolism	2
00524 Butirosin and neomycin biosynthesis	2
00401 Novobiocin biosynthesis	2
00471 D-Glutamine and D-glutamate metabolism	1
00550 Peptidoglycan biosynthesis	1
00281 Geraniol degradation	1
01051 Biosynthesis of ansamycins	1
00523 Polyketide sugar unit biosynthesis	1
01053 Biosynthesis of siderophore group nonribosomal peptides	1
00364 Fluorobenzoate degradation	1
00361 Chlorocyclohexane and chlorobenzene degradation	1
00623 Toluene degradation	1
	2425(total)
