# Supplementary material for: Transcriptome Analysis of Differentially Expressed Genes Relevant to Variegation in Peach Flowers
Source: PLoS One. 2014 Mar 6;9(3):e90842. doi: 10.1371/journal.pone.0090842 (PMC3948169; doi:10.1371/journal.pone.0090842)
Supplement: Table S2 — Genes differentially expressed between white and red petals from variegated peach flowers in this study. Structural genes and transcription factors related to flavonoid/anthocyanin biosynthesis are highlighted in red. (XLS) [file pone.0090842.s006.xls]

## Sheet: Differentially expressed genes
Gene ID	Raw EST counts		Normalized EST counts		Chi square test	R test	Gene description
	Red	White	Red	White
ppa000037m	3258	2075	45.3	24.8	0	0	NADH-dependent glutamate synthase 1
ppa000118m	250	161	3.5	1.9	0	0	Kinase interacting (KIP1-like) family protein
ppa000277m	418	289	5.8	3.5	0	0
ppa000327m	188	75	2.6	0.9	0	0	helicase in vascular tissue and tapetum
ppa000335m	964	552	13.4	6.6	0	0	LRR and NB-ARC domains-containing disease resistance protein
ppa000435m	133	71	1.8	0.8	0	0	myosin 1
ppa000499m	56	18	0.8	0.2	0	0	Leucine-rich repeat receptor-like protein kinase family protein
ppa000546m	55	11	0.8	0.1	0	0	Myosin heavy chain-related protein
ppa000559m	127	60	1.8	0.7	0	0	cellulose synthase A9
ppa000565m	132	17	1.8	0.2	0	0	Homeodomain-like transcriptional regulator
ppa000592m	109	51	1.5	0.6	0	0
ppa000593m	274	194	3.8	2.3	0	0	Cellulose synthase family protein
ppa000599m	121	48	1.7	0.6	0	0	protein serine/threonine phosphatases;protein kinases;catalytics;cAMP-dependent protein kinase regulators;ATP binding;protein serine/threonine phosphatases
ppa000686m	36	3	0.5	0	0	0	Insulinase (Peptidase family M16) family protein
ppa000690m	1282	1178	17.8	14.1	0	0	squamosa promoter binding protein-like 1
ppa000708m	384	199	5.3	2.4	0	0	auxin response factor 19
ppa000777m	378	124	5.3	1.5	0	0	phototropin 1
ppa000786m	217	110	3	1.3	0	0	Hydroxyproline-rich glycoprotein family protein
ppa000797m	55	16	0.8	0.2	0	0	phototropin 2
ppa000819m	79	33	1.1	0.4	0	0	Plant protein of unknown function (DUF869)
ppa000845m	174	89	2.4	1.1	0	0	MEI2-like protein 1
ppa000857m	1788	1166	24.8	13.9	0	0	villin 2
ppa000858m	353	222	4.9	2.7	0	0	villin 2
ppa000862m	270	159	3.8	1.9	0	0	Tetratricopeptide repeat (TPR)-like superfamily protein
ppa000883m	508	389	7.1	4.6	0	0	respiratory burst oxidase homologue D
ppa000893m	2267	1542	31.5	18.4	0	0	villin 2
ppa000910m	218	127	3	1.5	0	0	phosphoenolpyruvate carboxylase 1
ppa000937m	339	244	4.7	2.9	0	0	H(+)-ATPase 2
ppa000947m	266	132	3.7	1.6	0	0	sensitive to freezing 6
ppa000952m	83	26	1.2	0.3	0	0	Leucine-rich repeat protein kinase family protein
ppa000977m	513	247	7.1	2.1	0	0	H(+)-ATPase 5
ppa001004m	160	53	2.2	0.6	0	0	Pyridoxal phosphate (PLP)-dependent transferases superfamily protein
ppa001039m	184	101	2.6	1.2	0	0	ubiquitin-specific protease 5
ppa001130m	320	161	4.4	1.9	0	0	Disease resistance protein (TIR-NBS-LRR class) family
ppa001187m	63	20	0.9	0.2	0	0
ppa001279m	609	420	8.5	5	0	0	extra-large G-protein 1
ppa001345m	5288	2615	73.5	31.2	0	0	beta-galactosidase 1
ppa001365m	100	18	1.4	0.2	0	0	cation/H+ exchanger 2
ppa001373m	226	69	3.1	0.8	0	0	Potassium transporter family protein
ppa001481m	143	49	1.1	0.6	0	0	glutamate-ammonia ligases;catalytics;glutamate-ammonia ligases
ppa001519m	360	231	5	2.8	0	0	phospholipase D alpha 1
ppa001540m	109	49	1.5	0.6	0	0	BTB/POZ domain-containing protein
ppa001704m	635	502	8.8	5.1	0	0	Duplicated homeodomain-like superfamily protein
ppa001715m	698	256	9.7	3.1	0	0	potassium channel in Arabidopsis thaliana 2
ppa001728m	179	77	2.5	0.9	0	0	ERD (early-responsive to dehydration stress) family protein
ppa001757m	68	11	0.9	0.1	0	0	ERD (early-responsive to dehydration stress) family protein
ppa001765m	6810	4941	94.6	59	0	0	Homeodomain-like superfamily protein
ppa001772m	89	25	1.2	0.3	0	0
ppa001783m	275	104	3.8	1.2	0	0	Cobalamin-independent synthase family protein
ppa001798m	245	82	3.4	0.1	0	0	Subtilase family protein
ppa001847m	94	32	1.3	0.4	0	0	PLC-like phosphodiesterase family protein
ppa001963m	334	57	4.6	0.7	0	0	with no lysine (K) kinase 1
ppa001965m	92	40	1.3	0.5	0	0
ppa001971m	368	178	5.1	2.1	0	0	cellulose synthase like G3
ppa002002m	88	29	1.2	0.3	0	0	YELLOW STRIPE like 7
ppa002072m	192	116	2.7	1.4	0	0	Transducin/WD4 repeat-like superfamily protein
ppa002104m	129	44	1.8	0.5	0	0	HCO3- transporter family
ppa002126m	189	86	2.6	1	0	0	Cyclic nucleotide-regulated ion channel family protein
ppa002177m	777	391	10.8	4.7	0	0	beta-galactosidase 1
ppa002186m	297	114	4.1	1.4	0	0	Protein kinase superfamily protein
ppa002254m	79	16	1.1	0.2	0	0	Cellulose-synthase-like C5
ppa002307m	69	21	0.1	0.3	0	0	Ankyrin repeat family protein
ppa002368m	76	16	1.1	0.2	0	0	YELLOW STRIPE like 7
ppa002377m	30	2	0.4	0	0	0	Copper amine oxidase family protein
ppa002417m	144	31	2	0.4	0	0	rhamnose biosynthesis 1
ppa002548m	117	50	1.6	0.6	0	0	Leucine-rich repeat protein kinase family protein
ppa002556m	123	46	1.7	0.5	0	0	sulfate transporter 3;1
ppa002617m	126	37	1.8	0.4	0	0	auxin response factor 9
ppa002727m	263	152	3.7	1.8	0	0	Glycosyl hydrolases family 32 protein
ppa002787m	267	103	3.7	1.2	0	0	succinate dehydrogenase 1-1
ppa002805m	768	434	10.7	5.2	0	0
ppa002824m	355	163	4.9	1.9	0	0	Fatty acid hydroxylase superfamily
ppa002836m	726	315	10.1	3.8	0	0	Fatty acid hydroxylase superfamily
ppa002869m	421	286	5.9	3.4	0	0	glycosyltransferase family protein 47
ppa002939m	384	163	5.3	1.9	0	0	glycosyl hydrolase 9C2
ppa002945m	68	25	0.9	0.3	0	0	phosphoglucosamine mutase family protein
ppa002953m	153	92	2.1	1.1	0	0	MAP kinase 2
ppa003011m	326	139	4.5	1.7	0	0	S-adenosyl-L-methionine-dependent methyltransferases superfamily protein
ppa003047m	150	47	2.1	0.6	0	0	Plant invertase/pectin methylesterase inhibitor superfamily
ppa003048m	695	177	9.7	2.1	0	0	Class-II DAHP synthetase family protein
ppa003092m	144	84	2	1	0	0	calcium-dependent protein kinase 2
ppa003130m	731	546	10.2	6.5	0	0	S-adenosyl-L-methionine-dependent methyltransferases superfamily protein
ppa003145m	616	204	8.6	2.4	0	0	S-adenosyl-L-methionine-dependent methyltransferases superfamily protein
ppa003154m	469	147	6.5	1.8	0	0	Esterase/lipase/thioesterase family protein
ppa003195m	358	112	4.1	1.3	0	0	oligopeptide transporter 5
ppa003254m	324	216	4.5	2.6	0	0	transmembrane nine 1
ppa003285m	132	6	1.8	0.1	0	0	pectin methylesterase 3
ppa003347m	533	162	7.4	1.9	0	0	Phototropic-responsive NPH3 family protein
ppa003374m	458	215	6.4	2.6	0	0	DC1 domain-containing protein
ppa003418m	38	7	0.5	0.1	0	0	Major facilitator superfamily protein
ppa003420m	81	30	1.1	0.4	0	0	alpha/beta-Hydrolases superfamily protein
ppa003457m	144	60	2	0.7	0	0	phytoene desaturase 3
ppa003543m	185	94	2.6	1.1	0	0	basic helix-loop-helix (bHLH) DNA-binding superfamily protein
ppa003607m	168	85	2.3	1	0	0	"AGC (cAMP-dependent, cGMP-dependent and protein kinase C) kinase family protein"
ppa003651m	244	138	3.4	1.6	0	0	MAP kinase 19
ppa003706m	99	32	1.4	0.4	0	0	Seven transmembrane MLO family protein
ppa003741m	175	92	2.4	1.1	0	0	hydroxyproline-rich glycoprotein family protein
ppa003783m	163	84	2.3	1	0	0	Integrase-type DNA-binding superfamily protein
ppa003814m	131	41	1.8	0.5	0	0	carotenoid cleavage dioxygenase 1
ppa003815m	108	50	1.5	0.6	0	0	"oxidoreductase, 2OG-Fe(II) oxygenase family protein"
ppa003831m	447	149	6.2	1.8	0	0	beta glucosidase 15
ppa003855m	233	106	3.2	1.3	0	0	ENTH/ANTH/VHS superfamily protein
ppa003858m	150	82	2.1	0.1	0	0	SIGNAL PEPTIDE PEPTIDASE-LIKE 2
ppa003915m	58	16	0.8	0.2	0	0	Plant invertase/pectin methylesterase inhibitor superfamily
ppa003977m	63	22	0.9	0.3	0	0	3-ketoacyl-CoA synthase 1
ppa003995m	311	229	4.3	2.7	0	0	FAD/NAD(P)-binding oxidoreductase family protein
ppa003997m	133	16	1.8	0.2	0	0	"cytochrome P45, family 78, subfamily A, polypeptide 8"
ppa003999m	107	48	1.5	0.6	0	0	Xanthine/uracil permease family protein
ppa004000m	111	44	1.5	0.5	0	0	SKU5 similar 5
ppa004011m	357	265	4.1	3.2	0	0	3-ketoacyl-CoA synthase 1
ppa004107m	18185	12718	252.7	151.9	0	0	Homeodomain-like superfamily protein
ppa004127m	107	28	1.5	0.3	0	0	FAD-binding Berberine family protein
ppa004192m	85	12	1.2	0.1	0	0	Glucose-1-phosphate adenylyltransferase family protein
ppa004206m	42	9	0.6	0.1	0	0	AFG1-like ATPase family protein
ppa004250m	82	36	1.1	0.4	0	0	methyltransferases
ppa004265m	87	35	1.2	0.4	0	0	Eukaryotic aspartyl protease family protein
ppa004282m	39	8	0.5	0.1	0	0	non-specific phospholipase C2
ppa004300m	178	22	2.5	0.3	0	0	Plant invertase/pectin methylesterase inhibitor superfamily
ppa004373m	144	40	2	0.5	0	0	"cytochrome P45, family 77, subfamily A, polypeptide 4"
ppa004381m	316	160	4.4	1.9	0	0	xylem bark cysteine peptidase 3
ppa004416m	129	58	1.8	0.7	0	0	phosphoadenosine phosphosulfate (PAPS) reductase family protein
ppa004498m	238	139	3.3	1.7	0	0	glycerol-3-phosphate acyltransferase 6
ppa004505m	75	15	1	0.2	0	0	aspartic proteinase A1
ppa004512m	38	5	0.5	0.1	0	0	2-oxoglutarate (2OG) and Fe(II)-dependent oxygenase superfamily protein
ppa004544m	146	54	2	0.6	0	0	cinnamate-4-hydroxylase
ppa004629m	1144	653	15.9	7.8	0	0	Tetratricopeptide repeat (TPR)-like superfamily protein
ppa004655m	138	69	1.9	0.8	0	0	Glycosyltransferase family 61 protein
ppa004726m	349	144	4.9	1.7	0	0	Eukaryotic aspartyl protease family protein
ppa004777m	97	42	1.3	0.5	0	0	Protein of unknown function (DUF3754)
ppa004815m	534	353	7.4	4.2	0	0	SOS3-interacting protein 1
ppa004818m	157	47	2.2	0.6	0	0
ppa004823m	212	111	2.9	1.3	0	0	sodium/calcium exchanger family protein / calcium-binding EF hand family protein
ppa004833m	384	250	5.3	2.1	0	0	sodium/calcium exchanger family protein / calcium-binding EF hand family protein
ppa004903m	206	110	2.9	1.3	0	0	N-acetylglucosamine-1-phosphate uridylyltransferase 1
ppa004909m	662	248	9.2	2.1	0	0	UDP-glucosyl transferase 85A2
ppa004968m	496	304	6.9	3.6	0	0	UDP-glucosyl transferase 85A2
ppa005060m	123	47	1.7	0.6	0	0	Cytochrome P45 superfamily protein
ppa005104m	111	43	1.5	0.5	0	0	Eukaryotic aspartyl protease family protein
ppa005160m	171	87	2.4	1	0	0	O-Glycosyl hydrolases family 17 protein
ppa005179m	121	65	1.7	0.8	0	0	ARF-GAP domain 6
ppa005193m	195	120	2.7	1.4	0	0	Citrate synthase family protein
ppa005199m	267	136	3.7	1.6	0	0	Granulin repeat cysteine protease family protein
ppa005242m	101	49	1.4	0.6	0	0	serine hydroxymethyltransferase 4
ppa005322m	68	21	0.9	0.3	0	0	"cytochrome P45, family 76, subfamily A, polypeptide 4"
ppa005323m	155	94	2.2	1.1	0	0	like AUXIN RESISTANT 2
ppa005434m	305	158	4.2	1.9	0	0	UDP-D-glucuronate 4-epimerase 6
ppa005466m	72	26	1	0.3	0	0	SPla/RYanodine receptor (SPRY) domain-containing protein
ppa005467m	191	121	2.7	1.4	0	0	amino acid permease 7
ppa005503m	1082	866	15	10.3	0	0	polyubiquitin 1
ppa005520m	257	109	3.6	1.3	0	0	UDP-Glycosyltransferase superfamily protein
ppa005524m	695	397	9.7	4.7	0	0	Oxysterol-binding family protein
ppa005526m	135	35	1.9	0.4	0	0	UDP-Glycosyltransferase superfamily protein
ppa005576m	158	90	2.2	1.1	0	0	aspartate aminotransferase 3
ppa005581m	35	2	0.5	0	0	0	HXXXD-type acyl-transferase family protein
ppa005633m	240	139	3.3	1.7	0	0	tubulin alpha-4 chain
ppa005645m	36	6	0.5	0.1	0	0	fatty acid desaturase 8
ppa005673m	274	101	3.8	1.2	0	0	Transducin family protein / WD-4 repeat family protein
ppa005699m	154	43	2.1	0.5	0	0	BURP domain-containing protein
ppa005721m	137	55	1.9	0.7	0	0	FASCICLIN-like arabinogalactan protein 17 precursor
ppa005736m	243	89	3.4	1.1	0	0	mannose-1-phosphate guanylyltransferase (GDP)s;GDP-galactose:mannose-1-phosphate guanylyltransferases;GDP-galactose:glucose-1-phosphate guanylyltransferases;GDP-galactose:myoinositol-1-phosphate guanylyltransferases;glucose-1-phosphate guanylyltransferase
ppa005758m	125	57	1.7	0.7	0	0	interferon-related developmental regulator family protein / IFRD protein family
ppa005800m	497	189	6.9	2.3	0	0	Transducin family protein / WD-4 repeat family protein
ppa005810m	131	40	1.8	0.5	0	0	galacturonosyltransferase 15
ppa005935m	86	14	1.2	0.2	0	0	calmodulin-binding receptor-like cytoplasmic kinase 2
ppa005947m	330	189	4.6	2.3	0	0	eukaryotic release factor 1-3
ppa005954m	421	226	5.9	2.7	0	0	methionine aminopeptidase 2B
ppa005962m	107	30	1.5	0.4	0	0	PHYTOENE SYNTHASE
ppa005966m	63	7	0.9	0.1	0	0	Eukaryotic aspartyl protease family protein
ppa005994m	61	11	0.8	0.1	0	0	brassinosteroid-6-oxidase 1
ppa006064m	193	82	2.7	0.1	0	0	DC1 domain-containing protein
ppa006109m	335	66	4.7	0.8	0	0	nine-cis-epoxycarotenoid dioxygenase 4
ppa006133m	439	144	6.1	1.7	0	0	phosphatidyl serine synthase family protein
ppa006139m	551	352	7.7	4.2	0	0	DNA glycosylase superfamily protein
ppa006154m	141	25	1.1	0.3	0	0	high chlorophyll fluorescence phenotype 173
ppa006229m	2200	1444	30.6	17.3	0	0	Pectin lyase-like superfamily protein
ppa006328m	1237	248	17.2	2.1	0	0	fatty acyl-ACP thioesterases B
ppa006343m	150	53	2.1	0.6	0	0	F-box family protein
ppa006379m	143	79	1.1	0.9	0	0
ppa006381m	142	64	1.1	0.8	0	0	PLC-like phosphodiesterases superfamily protein
ppa006392m	563	73	7.8	0.9	0	0	Pectin lyase-like superfamily protein
ppa006460m	258	160	3.6	1.9	0	0	shaggy-related kinase 11
ppa006473m	288	192	4	2.3	0	0	shaggy-related kinase 11
ppa006496m	92	9	1.3	0.1	0	0	Walls Are Thin 1
ppa006540m	46	12	0.6	0.1	0	0	NAD(P)-linked oxidoreductase superfamily protein
ppa006620m	1201	784	16.7	9.4	0	0	BURP domain-containing protein
ppa006715m	2403	1656	33.4	19.8	0	0	Homeodomain-like superfamily protein
ppa006731m	345	219	4.8	2.6	0	0	DNA glycosylase superfamily protein
ppa006758m	218	141	3	1.7	0	0	3-ketoacyl-CoA synthase 6
ppa006846m	183	88	2.5	1.1	0	0	S-adenosylmethionine synthetase family protein
ppa006917m	358	111	4.1	1.3	0	0	UDP-D-apiose/UDP-D-xylose synthase 2
ppa006923m	568	284	7.9	3.4	0	0	Protein of unknown function (DUF67)
ppa006932m	598	355	8.3	4.2	0	0	Zinc-binding alcohol dehydrogenase family protein
ppa007004m	825	294	11.5	3.5	0	0	beta-hydroxyisobutyryl-CoA hydrolase 1
ppa007013m	269	183	3.7	2.2	0	0	TRICHOME BIREFRINGENCE-LIKE 39
ppa007083m	399	183	5.5	2.2	0	0	CONSTANS-like 5
ppa007109m	42	6	0.6	0.1	0	0	Kelch repeat-containing F-box family protein
ppa007118m	134	45	1.9	0.5	0	0	Protein of unknown function (DUF793)
ppa007121m	47	8	0.7	0.1	0	0	Glutaredoxin family protein
ppa007225m	217	109	3	1.3	0	0	alpha/beta-Hydrolases superfamily protein
ppa007228m	197	56	2.7	0.7	0	0	actin-11
ppa007242m	733	422	10.2	5	0	0	actin 7
ppa007315m	46	10	0.6	0.1	0	0	nudix hydrolase homolog 8
ppa007395m	1454	1055	20.2	12.6	0	0	proline-rich protein 2
ppa007398m	361	158	5	1.9	0	0	Calcium-binding EF-hand family protein
ppa007399m	147	74	2	0.9	0	0	spermidine synthase 3
ppa007452m	926	509	12.9	6.1	0	0	"Protein of unknown function, DUF642"
ppa007483m	157	86	2.2	1	0	0	indole-3-acetic acid inducible 9
ppa007491m	82	11	1.1	0.1	0	0	Homeodomain-like superfamily protein
ppa007525m	23	1	0.3	0	0	0	PLC-like phosphodiesterases superfamily protein
ppa007530m	815	491	11.3	5.9	0	0	Leucine-rich repeat (LRR) family protein
ppa007546m	140	17	1.9	0.2	0	0	GDSL-like Lipase/Acylhydrolase superfamily protein
ppa007588m	92	42	1.3	0.5	0	0	reversibly glycosylated polypeptide 3
ppa007636m	26	1	0.4	0	0	0	flavanone 3-hydroxylase
ppa007650m	290	163	4	1.9	0	0	GDSL-like Lipase/Acylhydrolase superfamily protein
ppa007765m	525	184	7.3	2.2	0	0	Leucine-rich repeat (LRR) family protein
ppa007934m	155	77	2.2	0.9	0	0	succinate dehydrogenase 2-2
ppa007958m	84	25	1.2	0.3	0	0	GDSL-like Lipase/Acylhydrolase superfamily protein
ppa007991m	80	24	1.1	0.3	0	0	GDSL-like Lipase/Acylhydrolase superfamily protein
ppa008260m	47	5	0.7	0.1	0	0	DNAJ heat shock N-terminal domain-containing protein
ppa008283m	254	60	3.5	0.7	0	0	spermidine synthase 1
ppa008299m	82	21	1.1	0.3	0	0	NAD(P)-binding Rossmann-fold superfamily protein
ppa008330m	217	31	3	0.4	0	0	TRICHOME BIREFRINGENCE-LIKE 19
ppa008439m	119	28	1.7	0.3	0	0	Phosphate-responsive 1 family protein
ppa008495m	438	342	6.1	4.1	0	0	homeobox 1
ppa008510m	30	3	0.4	0	0	0	plasma membrane intrinsic protein 1B
ppa008589m	843	489	11.7	5.8	0	0	Cysteine proteinases superfamily protein
ppa008715m	684	406	9.5	4.9	0	0	RHOMBOID-like 2
ppa008743m	259	142	3.6	1.7	0	0	Chitinase family protein
ppa008769m	41	7	0.6	0.1	0	0	Phosphate-responsive 1 family protein
ppa008779m	116	15	1.6	0.2	0	0	uncoupling protein 5
ppa008881m	144	75	2	0.9	0	0	annexin 2
ppa008888m	553	321	7.7	3.8	0	0	Plant VAMP (vesicle-associated membrane protein) family protein
ppa008922m	40	8	0.6	0.1	0	0	annexin 4
ppa008958m	357	208	4.1	2.5	0	0	Protein of unknown function (DUF581)
ppa009010m	73	15	1	0.2	0	0	3-oxo-5-alpha-steroid 4-dehydrogenase family protein
ppa009029m	98	29	1.4	0.3	0	0	Aldolase-type TIM barrel family protein
ppa009090m	310	20	4.3	0.2	0	0	xyloglucan:xyloglucosyl transferase 33
ppa009111m	55	17	0.8	0.2	0	0	Galactose mutarotase-like superfamily protein
ppa009120m	117	41	1.6	0.5	0	0	shikimate kinase 1
ppa009218m	296	94	4.1	1.1	0	0	P-loop containing nucleoside triphosphate hydrolases superfamily protein
ppa009245m	76	10	1.1	0.1	0	0	xyloglucan endotransglucosylase/hydrolase 8
ppa009265m	29	3	0.4	0	0	0	acclimation of photosynthesis to environment
ppa009272m	66	21	0.9	0.3	0	0	Plant protein of unknown function (DUF868)
ppa009387m	12818	6600	178.1	78.8	0	0	xyloglucan endotransglucosylase/hydrolase 5
ppa009416m	178	99	2.5	1.2	0	0	indole-3-acetic acid inducible 9
ppa009506m	707	402	9.8	4.8	0	0	plasma membrane intrinsic protein 1;4
ppa009508m	26	2	0.4	0	0	0
ppa009528m	2483	1271	34.5	15.2	0	0	GDSL-like Lipase/Acylhydrolase superfamily protein
ppa009540m	241	112	3.3	1.3	0	0	plasma membrane intrinsic protein 2;5
ppa009588m	202	52	2.8	0.6	0	0	plasma membrane intrinsic protein 1B
ppa009608m	55	12	0.8	0.1	0	0	xyloglucan endotransglucosylase/hydrolase 16
ppa009689m	150	74	2.1	0.9	0	0	plasma membrane intrinsic protein 2
ppa009691m	325	173	4.5	2.1	0	0	plasma membrane intrinsic protein 3
ppa009757m	168	96	2.3	1.1	0	0	basic helix-loop-helix (bHLH) DNA-binding superfamily protein
ppa009792m	359	55	4.1	0.7	0	0	xyloglucan endotransglucosylase/hydrolase 15
ppa009980m	284	120	3.9	1.4	0	0	ELMO/CED-12 family protein
ppa010027m	75	29	1	0.3	0	0	enoyl-CoA hydratase/isomerase A
ppa010029m	140	41	1.9	0.5	0	0	tetraspanin8
ppa010043m	89	34	1.2	0.4	0	0	Late embryogenesis abundant (LEA) hydroxyproline-rich glycoprotein family
ppa010057m	42	10	0.6	0.1	0	1e-06	"transferases, transferring acyl groups"
ppa010069m	1300	346	18.1	4.1	0	0	myb domain protein 113
ppa010073m	240	53	3.3	0.6	0	0	6-phosphogluconolactonase 1
ppa010079m	403	64	5.6	0.8	0	0	TRICHOME BIREFRINGENCE-LIKE 38
ppa010087m	44	6	0.6	0.1	0	0	Thioredoxin superfamily protein
ppa010180m	192	95	2.7	1.1	0	0	expansin A4
ppa010208m	443	256	6.2	3.1	0	0	Nodulin MtN3 family protein
ppa010226m	387	264	5.4	3.2	0	0	Barwin-like endoglucanases superfamily protein
ppa010277m	78	25	1.1	0.3	0	0	myb domain protein 4
ppa010314m	43	8	0.6	0.1	0	0	expansin A8
ppa010342m	780	260	10.8	3.1	0	0	indole-3-acetic acid 7
ppa010365m	295	153	4.1	1.8	0	0	gamma tonoplast intrinsic protein
ppa010379m	97	38	1.3	0.5	0	0	expansin A1
ppa010382m	73	16	1	0.2	0	0	expansin A8
ppa010568m	145	18	2	0.2	0	0	Pathogenesis-related thaumatin superfamily protein
ppa010650m	73	25	1	0.3	0	0
ppa010654m	317	80	4.4	0.1	0	0	expansin A15
ppa010658m	191	17	2.7	0.2	0	0	pathogenesis-related gene 5
ppa010679m	530	439	7.4	5.2	0	0	K-box region and MADS-box transcription factor family protein
ppa010698m	201	28	2.8	0.3	0	0	indole-3-acetic acid inducible 14
ppa010833m	44	9	0.6	0.1	0	0
ppa010862m	61	18	0.8	0.2	0	0	NDR1/HIN1-like 3
ppa010869m	79	29	1.1	0.3	0	0	Glutathione S-transferase family protein
ppa010934m	104	42	1.4	0.5	0	0	SOUL heme-binding family protein
ppa010958m	474	196	6.6	2.3	0	0	Bifunctional inhibitor/lipid-transfer protein/seed storage 2S albumin superfamily protein
ppa010967m	61	14	0.8	0.2	0	0	SNF7 family protein
ppa010982m	67	24	0.9	0.3	0	0	ethylene responsive element binding factor 4
ppa011054m	142	49	1.1	0.6	0	0	response regulator 9
ppa011149m	171	89	2.4	1.1	0	0	Alpha-helical ferredoxin
ppa011163m	269	160	3.7	1.9	0	0	arabinogalactan protein 18
ppa011276m	122	14	1.7	0.2	0	0	Chalcone-flavanone isomerase family protein
ppa011307m	1283	306	17.8	3.7	0	0	glutathione S-transferase phi 12
ppa011383m	36	3	0.5	0	0	0	glutathione S-transferase phi 8
ppa011425m	133	37	1.8	0.4	0	0
ppa011441m	88	10	1.2	0.1	0	0	nudix hydrolase homolog 13
ppa011610m	40	6	0.6	0.1	0	0	Late embryogenesis abundant (LEA) hydroxyproline-rich glycoprotein family
ppa011663m	153	42	2.1	0.5	0	0	cold-regulated 413-plasma membrane 2
ppa011747m	54	14	0.8	0.2	0	0	Chlorophyll A-B binding family protein
ppa011751m	2280	1697	31.7	20.3	0	0	myb domain protein 24
ppa011755m	396	173	5.5	2.1	0	0	AUX/IAA transcriptional regulator family protein
ppa011843m	445	210	6.2	2.5	0	0	AUX/IAA transcriptional regulator family protein
ppa012027m	75	28	1	0.3	0	0	expansin A6
ppa012101m	112	20	1.6	0.2	0	0	Plant invertase/pectin methylesterase inhibitor superfamily protein
ppa012116m	209	112	2.9	1.3	0	0
ppa012247m	111	37	1.5	0.4	0	0
ppa012271m	140	71	1.9	0.8	0	0
ppa012541m	88	18	1.2	0.2	0	0	"Protein of unknown function, DUF584"
ppa012576m	62	21	0.9	0.3	0	0
ppa012608m	126	52	1.8	0.6	0	0	Adenine nucleotide alpha hydrolases-like superfamily protein
ppa012615m	56	14	0.8	0.2	0	0	Polyketide cyclase/dehydrase and lipid transport superfamily protein
ppa012645m	126	68	1.8	0.8	0	0	Protein of unknown function (DUF1195)
ppa012675m	277	139	3.8	1.7	0	0	Pollen Ole e 1 allergen and extensin family protein
ppa012739m	83	36	1.2	0.4	0	0	basic leucine-zipper 44
ppa012809m	137	57	1.9	0.7	0	0	MLP-like protein 423
ppa013010m	125	39	1.7	0.5	0	0	Bifunctional inhibitor/lipid-transfer protein/seed storage 2S albumin superfamily protein
ppa013100m	236	152	3.3	1.8	0	0
ppa013511m	48	10	0.7	0.1	0	0
ppa013558m	49	9	0.7	0.1	0	0	lipid transfer protein 1
ppa013714m	138	22	1.9	0.3	0	0	GAST1 protein homolog 1
ppa013751m	30	2	0.4	0	0	0	ILI1 binding bHLH 1
ppa013840m	248	110	3.4	1.3	0	0
ppa013998m	251	158	3.5	1.9	0	0	mini zinc finger 2
ppa014569m	114	51	1.6	0.6	0	0	SPA (suppressor of phyA-15) protein family
ppa015631m	397	254	5.5	3	0	0	O-methyltransferase family protein
ppa016747m	313	189	4.3	2.3	0	0	"Polynucleotidyl transferase, ribonuclease H-like superfamily protein"
ppa017117m	56	0	0.7	0	0	0	HSP20-like chaperones superfamily protein
ppa017691m	335	13	4.7	0.2	0	0	hydroxycinnamoyl-CoA shikimate/quinate hydroxycinnamoyl transferase
ppa018100m	75	11	1	0.1	0	0	IQ-domain 21
ppa018174m	144	66	2	0.8	0	0	alpha/beta-Hydrolases superfamily protein
ppa018535m	104	10	1.4	0.1	0	0	AUX/IAA transcriptional regulator family protein
ppa018655m	616	466	8.6	5.6	0	0	general regulatory factor 3
ppa018715m	298	74	4.1	0.9	0	0	Sulfite exporter TauE/SafE family protein
ppa018757m	31	1	0.4	0	0	0	Protein of unknown function (DUF761)
ppa019639m	165	97	2.3	1.2	0	0	UDP-Glycosyltransferase superfamily protein
ppa019886m	47	11	0.7	0.1	0	0	"cytochrome P45, family 81, subfamily D, polypeptide 8"
ppa020135m	22	0	0.3	0	0	0	KAR-UP F-box 1
ppa020172m	53	10	0.7	0.1	0	0	Seven transmembrane MLO family protein
ppa020486m	42	8	0.6	0.1	0	0	lipid transfer protein 4
ppa020579m	246	58	3.4	0.7	0	0	Glucose-methanol-choline (GMC) oxidoreductase family protein
ppa020820m	124	14	1.7	0.2	0	0	UDP-glucosyl transferase 85A2
ppa020825m	374	74	5.2	0.9	0	0	xyloglucan endotransglucosylase/hydrolase 16
ppa020979m	98	33	1.4	0.4	0	0	GDSL-like Lipase/Acylhydrolase superfamily protein
ppa021078m	28	3	0.4	0	0	0
ppa021099m	81	10	1.1	0.1	0	0	BCL-2-associated athanogene 1
ppa021541m	1043	525	14.5	6.3	0	0	NB-ARC domain-containing disease resistance protein
ppa021579m	557	135	7.7	1.6	0	0	fatty acid amide hydrolase
ppa022070m	62	5	0.9	0.1	0	0	Glucose-methanol-choline (GMC) oxidoreductase family protein
ppa022380m	964	757	13.4	9	0	0	B-box zinc finger family protein
ppa022423m	257	179	3.6	2.1	0	0
ppa022641m	707	418	9.8	4.1	0	0	hydroxysteroid dehydrogenase 4
ppa022940m	139	73	1.9	0.9	0	0	"disease resistance protein (TIR-NBS-LRR class), putative"
ppa023167m	86	25	1.2	0.3	0	0	COP1-interacting protein 7
ppa023884m	429	296	5.1	3.5	0	0	Sec14p-like phosphatidylinositol transfer family protein
ppa024228m	314	186	4.4	2.2	0	0	cysteine-rich RLK (RECEPTOR-like protein kinase) 18
ppa024737m	155	39	2.2	0.5	0	0	Sulfite exporter TauE/SafE family protein
ppa025290m	30	1	0.4	0	0	0	UDP-Glycosyltransferase superfamily protein
ppa025745m	4050	1448	56.3	17.3	0	0	Chalcone and stilbene synthase family protein
ppa025891m	21	0	0.3	0	0	0	peptide transporter 1
ppa026104m	35	1	0.5	0	0	0	"Protein of unknown function, DUF547"
ppa026478m	79	33	1.1	0.4	0	0	Acyl-CoA N-acyltransferases (NAT) superfamily protein
ppa026499m	37	0	0.4	0	0	0	Integrase-type DNA-binding superfamily protein
ppa026719m	457	165	6.4	1.1	0	0	hydroxyproline-rich glycoprotein family protein
ppa026875m	55	15	0.8	0.2	0	0	"cytochrome P45, family 715, subfamily A, polypeptide 1"
ppa1027193m	107	37	1.5	0.4	0	0	TPX2 (targeting protein for Xklp2) protein family
ppa1027218m	224	96	3.1	1.1	0	0	Leucine-rich repeat (LRR) family protein
ppb010066m	119	62	1.7	0.7	0	0
ppb010866m	35	4	0.5	0	0	0	Protein of unknown function (DUF67)
ppb015931m	164	87	2.3	1	0	0	Zinc knuckle (CCHC-type) family protein
ppa000011m	78	368	1.1	4.4	0	0
ppa000074m	112	414	1.6	4.9	0	0	callose synthase 1
ppa000120m	146	940	2	11.2	0	0	ARM repeat superfamily protein
ppa000220m	61	161	0.8	1.9	0	0	CLIP-associated protein
ppa000235m	45	201	0.6	2.4	0	0	pleiotropic drug resistance 6
ppa000529m	15	87	0.2	1	0	0	gamete expressed 2
ppa000580m	96	244	1.3	2.9	0	0	phospholipase D beta 1
ppa000820m	166	358	2.3	4.3	0	0	arabinose kinase
ppa000939m	87	290	1.2	3.5	0	0	Leucine-rich repeat transmembrane protein kinase
ppa000945m	5	48	0.1	0.6	0	0	H(+)-ATPase 9
ppa000997m	8546	11823	118.8	141.2	0	0	MEI2-like protein 1
ppa001301m	105	220	1.5	2.6	0	0	trehalose-phosphatase/synthase 9
ppa001382m	29	196	0.4	2.3	0	0	beta galactosidase 1
ppa001412m	429	1824	5.1	21.8	0	0	beta galactosidase 1
ppa001537m	57	150	0.8	1.8	0	0	sucrose synthase 4
ppa001681m	29	218	0.4	2.6	0	0	"methylcrotonyl-CoA carboxylase alpha chain, mitochondrial / 3-methylcrotonyl-CoA carboxylase 1 (MCCA)"
ppa001718m	75	743	1	8.9	0	0	beta-xylosidase 1
ppa001730m	1307	2359	18.2	28.2	0	0	seed imbibition 2
ppa001782m	30	236	0.4	2.8	0	0	Inorganic H pyrophosphatase family protein
ppa001786m	67	234	0.9	2.8	0	0	"Signal transduction histidine kinase, hybrid-type, ethylene sensor"
ppa001806m	34	106	0.5	1.3	0	0	cycloartenol synthase 1
ppa001833m	490	1005	6.8	12	0	0	Inorganic H pyrophosphatase family protein
ppa001880m	104	225	1.4	2.7	0	0	AMP-dependent synthetase and ligase family protein
ppa001896m	45	129	0.6	1.5	0	0	Raffinose synthase family protein
ppa002220m	352	584	4.9	6.1	0	0	HEAT SHOCK PROTEIN 81.4
ppa002304m	69	194	0.1	2.3	0	0	DEAD box RNA helicase (PRH75)
ppa002531m	8	55	0.1	0.7	0	0	AMP-dependent synthetase and ligase family protein
ppa002591m	1	40	0	0.5	0	0	heat shock protein 7
ppa002723m	70	196	0.1	2.3	0	0	sucrose synthase 3
ppa003265m	96	306	1.3	3.7	0	0	glutamine-dependent asparagine synthase 1
ppa003410m	25	111	0.3	1.3	0	0	NAC domain containing protein 17
ppa003733m	33	105	0.5	1.3	0	0	SKU5 similar 12
ppa003844m	31	131	0.4	1.6	0	0	indeterminate(ID)-domain 2
ppa003929m	5	46	0.1	0.5	0	0	Transmembrane amino acid transporter family protein
ppa004116m	574	964	7.1	11.5	0	0	beta-amylase 3
ppa004215m	155	369	2.2	4.4	0	0	AMP-dependent synthetase and ligase family protein
ppa004220m	56	158	0.8	1.9	0	0	evolutionarily conserved C-terminal region 2
ppa004224m	143	303	1.1	3.6	0	0	FRIGIDA-like protein
ppa004273m	2	33	0	0.4	0	2e-06	Iron-sulphur cluster biosynthesis family protein
ppa004420m	0	42	0	0.5	0	0	Major facilitator superfamily protein
ppa004427m	30	96	0.4	1.1	0	0	Nuclear transport factor 2 (NTF2) family protein with RNA binding (RRM-RBD-RNP motifs) domain
ppa004466m	188	505	2.6	6	0	0	GHMP kinase family protein
ppa004567m	916	1512	12.7	18.1	0	0	glutamate decarboxylase 4
ppa004570m	85	216	1.2	2.6	0	0	Protein of unknown function (DUF76)
ppa004685m	50	146	0.7	1.7	0	0	2-oxoacid dehydrogenases acyltransferase family protein
ppa004704m	28	93	0.4	1.1	0	1e-06	floral homeotic protein (HUA1)
ppa004709m	102	296	1.4	3.5	0	0	glyoxal oxidase-related protein
ppa004763m	601	2137	8.4	25.5	0	0	catalase 2
ppa005065m	65	214	0.9	2.6	0	0	xylose isomerase family protein
ppa005203m	5	45	0.1	0.5	0	0	F-box family protein
ppa005219m	262	549	3.6	6.6	0	0	"homogentisate 1,2-dioxygenase"
ppa005286m	194	898	2.7	10.7	0	0	homology to ABI1
ppa005294m	190	505	2.6	6	0	0	UDP-glucosyltransferase 74F2
ppa005301m	19	127	0.3	1.5	0	0
ppa005307m	4	41	0.1	0.5	0	1e-06	Pyridoxal phosphate (PLP)-dependent transferases superfamily protein
ppa005420m	488	1019	6.8	12.2	0	0	serine carboxypeptidase-like 17
ppa005431m	436	716	6.1	8.6	0	0	beta-amylase 1
ppa005432m	74	175	1	2.1	0	0	4-hydroxy-3-methylbut-2-enyl diphosphate reductase
ppa005460m	13	62	0.2	0.7	0	1e-06
ppa005514m	156	298	2.2	3.6	0	0	cold-regulated 47
ppa005661m	62	254	0.9	3	0	0	RNA-binding protein 47B
ppa005695m	8	87	0.1	1	0	0
ppa006138m	15	76	0.2	0.9	0	0	SNF1-related protein kinase regulatory subunit gamma 1
ppa006503m	34	208	0.5	2.5	0	0	abscisic acid responsive elements-binding factor 2
ppa006681m	123	270	1.7	3.2	0	0	Polyketide cyclase/dehydrase and lipid transport superfamily protein
ppa006696m	226	510	3.1	6.1	0	0	highly ABA-induced PP2C gene 3
ppa006832m	77	185	1.1	2.2	0	0	isovaleryl-CoA-dehydrogenase
ppa007028m	92	310	1.3	3.7	0	0	formate dehydrogenase
ppa007096m	0	22	0	0.3	0	0	PQ-loop repeat family protein / transmembrane family protein
ppa007098m	288	1034	4	12.4	0	0	fatty acid desaturase 2
ppa007141m	93	213	1.3	2.5	0	0	4-hydroxy-3-methylbut-2-enyl diphosphate reductase
ppa007178m	7	48	0.1	0.6	0	1e-06	F-box/RNI-like superfamily protein
ppa007193m	41	139	0.6	1.7	0	0	related to AP2 4
ppa007222m	34	114	0.5	1.4	0	0	myb-like transcription factor family protein
ppa007294m	1012	1594	14.1	19	0	0	S-adenosylmethionine decarboxylase
ppa007306m	100	289	1.4	3.5	0	0	MAP kinase 4
ppa007343m	6	44	0.1	0.5	0	1e-06	GroES-like zinc-binding alcohol dehydrogenase family protein
ppa007397m	208	524	2.9	6.3	0	0	pyruvate dehydrogenase kinase
ppa007458m	362	637	5	7.6	0	0	GroES-like zinc-binding alcohol dehydrogenase family protein
ppa007720m	446	1528	6.2	18.3	0	0	D-mannose binding lectin protein with Apple-like carbohydrate-binding domain
ppa007736m	136	361	1.9	4.3	0	0	GroES-like zinc-binding alcohol dehydrogenase family protein
ppa007962m	28	139	0.4	1.7	0	0	UDP-D-glucose/UDP-D-galactose 4-epimerase 1
ppa008109m	74	191	1	2.3	0	0	alpha/beta-Hydrolases superfamily protein
ppa008191m	32	104	0.4	1.2	0	0	RmlC-like cupins superfamily protein
ppa008238m	310	550	4.3	6.6	0	0	Auxin efflux carrier family protein
ppa008240m	271	531	3.8	6.3	0	0	Mo25 family protein
ppa008301m	540	1015	7.5	12.1	0	0	NAC (No Apical Meristem) domain transcriptional regulator superfamily protein
ppa008388m	103	247	1.4	2.1	0	0	AT hook motif DNA-binding family protein
ppa008563m	12	113	0.2	1.3	0	0	ethylene-responsive element binding protein
ppa008854m	4	43	0.1	0.5	0	0	alpha/beta-Hydrolases superfamily protein
ppa009074m	88	194	1.2	2.3	0	0	RNA-binding (RRM/RBD/RNP motifs) family protein with retrovirus zinc finger-like domain
ppa009430m	43	271	0.6	3.2	0	0	Protein of unknown function (DUF56)
ppa009486m	721	2931	10	35	0	0	CHY-type/CTCHY-type/RING-type Zinc finger protein
ppa009607m	4	42	0.1	0.5	0	0
ppa010024m	95	258	1.3	3.1	0	0	CHY-type/CTCHY-type/RING-type Zinc finger protein
ppa010222m	80	199	1.1	2.4	0	0	NAC domain containing protein 83
ppa010307m	104	299	1.4	3.6	0	0	Aluminium induced protein with YGL and LRDR motifs
ppa010370m	152	413	2.1	4.9	0	0	Mog1/PsbP/DUF1795-like photosystem II reaction center PsbP family protein
ppa010473m	2	33	0	0.4	0	2e-06	Pathogenesis-related thaumatin superfamily protein
ppa010479m	2	32	0	0.4	0	2e-06	Pathogenesis-related thaumatin superfamily protein
ppa010647m	9	61	0.1	0.7	0	0	homeobox 7
ppa010785m	304	554	4.2	6.6	0	0	Aluminium induced protein with YGL and LRDR motifs
ppa011014m	41	172	0.6	2.1	0	0	Ribonuclease T2 family protein
ppa011245m	79	270	1.1	3.2	0	0	Putative lysine decarboxylase family protein
ppa011386m	21	177	0.3	2.1	0	0	oxidative stress 3
ppa011484m	19	165	0.3	1.1	0	0	oxidative stress 3
ppa011611m	38	114	0.5	1.4	0	0	serine-rich protein-related
ppa011684m	29	115	0.4	1.4	0	0	Uncharacterised protein family (UPF497)
ppa012312m	425	786	5.9	9.4	0	0	Pollen Ole e 1 allergen and extensin family protein
ppa012465m	28	119	0.4	1.4	0	0	Lactoylglutathione lyase / glyoxalase I family protein
ppa012581m	129	375	1.8	4.5	0	0
ppa012627m	62	153	0.9	1.8	0	0	MLP-like protein 423
ppa012646m	120	303	1.7	3.6	0	0	MLP-like protein 423
ppa012649m	57	153	0.8	1.8	0	0	MLP-like protein 423
ppa012798m	364	727	5.1	8.7	0	0
ppa012940m	4	44	0.1	0.5	0	0	Late embryogenesis abundant protein
ppa012991m	23	340	0.3	4.1	0	0	pathogenesis-related 4
ppa013088m	41	122	0.6	1.5	0	0	Ribosomal protein L14p/L23e family protein
ppa013163m	139	344	1.9	4.1	0	0
ppa013256m	30	151	0.4	1.8	0	0	Dormancy/auxin associated family protein
ppa013428m	5	44	0.1	0.5	0	0	lipid transfer protein 1
ppa013645m	156	346	2.2	4.1	0	0
ppa014118m	22	83	0.3	0.1	0	0
ppa014212m	1896	4882	26.3	58.3	0	0	metallothionein 2B
ppa014283m	24646	71424	342.5	853.3	0	0
ppa014316m	6197	10102	86.1	120.7	0	0
ppa014464m	283	688	3.9	8.2	0	0	Late embryogenesis abundant protein (LEA) family protein
ppa014936m	12	149	0.2	1.8	0	0	Transducin/WD4 repeat-like superfamily protein
ppa015294m	2	40	0	0.5	0	0	polyol/monosaccharide transporter 5
ppa016304m	44	120	0.6	1.4	0	0	Tetratricopeptide repeat (TPR)-like superfamily protein
ppa016424m	593	994	8.2	11.9	0	0	Agenet domain-containing protein
ppa021762m	3	44	0	0.5	0	0	polyol/monosaccharide transporter 5
ppa021844m	144	290	2	3.5	0	0	nuclear poly(a) polymerase
ppa022337m	7	61	0.1	0.7	0	0	Eukaryotic aspartyl protease family protein
ppa022619m	5	44	0.1	0.5	0	0	ABI five binding protein 3
ppa023037m	69	216	0.1	2.6	0	0	"cell wall protein precursor, putative"
ppa024093m	23691	32650	329.2	390.1	0	0	Cytochrome C assembly protein
ppa024256m	56	160	0.8	1.9	0	0
ppa024693m	274	494	3.8	5.9	0	0	Protein of unknown function (DUF1639)
ppa025507m	324	712	4.5	8.5	0	0	cycloartenol synthase 1
ppa026667m	1151	1643	15.1	19.6	0	0
ppb004684m	26	172	0.4	2.1	0	0	Bifunctional inhibitor/lipid-transfer protein/seed storage 2S albumin superfamily protein
ppb006257m	38	235	0.5	2.8	0	0	Li-tolerant lipase 1
ppb009396m	6	53	0.1	0.6	0	0
ppb010264m	36	130	0.5	1.6	0	0	Adenine nucleotide alpha hydrolases-like superfamily protein
ppb015139m	42	178	0.6	2.1	0	0	Gag-Pol-related retrotransposon family protein
ppb021332m	6	44	0.1	0.5	0	1e-06	4-hydroxy-3-methylbut-2-enyl diphosphate reductase

## Sheet: higher expression in red.
Gene ID	Raw EST counts		Normalized EST counts		expression fold (red/white)	Chi square test	R test	Gene description
	Red	White	Red	White
ppa000037m	3258	2075	45.3	24.8	1.82648	0	0	NADH-dependent glutamate synthase 1
ppa000118m	250	161	3.5	1.9	1.80633	0	0	Kinase interacting (KIP1-like) family protein
ppa000277m	418	289	5.8	3.5	1.68252	0	0
ppa000327m	188	75	2.6	0.9	2.91594	0	0	helicase in vascular tissue and tapetum
ppa000335m	964	552	13.4	6.6	2.03152	0	0	LRR and NB-ARC domains-containing disease resistance protein
ppa000435m	133	71	1.8	0.8	2.17909	0	0	myosin 1
ppa000499m	56	18	0.8	0.2	3.61908	0	0	Leucine-rich repeat receptor-like protein kinase family protein
ppa000546m	55	11	0.8	0.1	5.81637	0	0	Myosin heavy chain-related protein
ppa000559m	127	60	1.8	0.7	2.46226	0	0	cellulose synthase A9
ppa000565m	132	17	1.8	0.2	9.03248	0	0	Homeodomain-like transcriptional regulator
ppa000592m	109	51	1.5	0.6	2.48621	0	0
ppa000593m	274	194	3.8	2.3	1.64298	0	0	Cellulose synthase family protein
ppa000599m	121	48	1.7	0.6	2.93242	0	0	protein serine/threonine phosphatases;protein kinases;catalytics;cAMP-dependent protein kinase regulators;ATP binding;protein serine/threonine phosphatases
ppa000686m	36	3	0.5	0	13.9593	0	0	Insulinase (Peptidase family M16) family protein
ppa000690m	1282	1178	17.8	14.1	1.26597	0	0	squamosa promoter binding protein-like 1
ppa000708m	384	199	5.3	2.4	2.24471	0	0	auxin response factor 19
ppa000777m	378	124	5.3	1.5	3.54611	0	0	phototropin 1
ppa000786m	217	110	3	1.3	2.29482	0	0	Hydroxyproline-rich glycoprotein family protein
ppa000797m	55	16	0.8	0.2	3.99876	0	0	phototropin 2
ppa000819m	79	33	1.1	0.4	2.78481	0	0	Plant protein of unknown function (DUF869)
ppa000845m	174	89	2.4	1.1	2.27427	0	0	MEI2-like protein 1
ppa000857m	1788	1166	24.8	13.9	1.78382	0	0	villin 2
ppa000858m	353	222	4.9	2.7	1.84971	0	0	villin 2
ppa000862m	270	159	3.8	1.9	1.97537	0	0	Tetratricopeptide repeat (TPR)-like superfamily protein
ppa000883m	508	389	7.1	4.6	1.51913	0	0	respiratory burst oxidase homologue D
ppa000893m	2267	1542	31.5	18.4	1.71021	0	0	villin 2
ppa000910m	218	127	3	1.5	1.9968	0	0	phosphoenolpyruvate carboxylase 1
ppa000937m	339	244	4.7	2.9	1.61619	0	0	H(+)-ATPase 2
ppa000947m	266	132	3.7	1.6	2.34417	0	0	sensitive to freezing 6
ppa000952m	83	26	1.2	0.3	3.71353	0	0	Leucine-rich repeat protein kinase family protein
ppa000977m	513	247	7.1	2.1	2.41603	0	0	H(+)-ATPase 5
ppa001004m	160	53	2.2	0.6	3.51177	0	0	Pyridoxal phosphate (PLP)-dependent transferases superfamily protein
ppa001039m	184	101	2.6	1.2	2.11923	0	0	ubiquitin-specific protease 5
ppa001130m	320	161	4.4	1.9	2.3121	0	0	Disease resistance protein (TIR-NBS-LRR class) family
ppa001187m	63	20	0.9	0.2	3.66431	0	0
ppa001279m	609	420	8.5	5	1.68675	0	0	extra-large G-protein 1
ppa001345m	5288	2615	73.5	31.2	2.35235	0	0	beta-galactosidase 1
ppa001365m	100	18	1.4	0.2	6.46263	0	0	cation/H+ exchanger 2
ppa001373m	226	69	3.1	0.8	3.81014	0	0	Potassium transporter family protein
ppa001481m	143	49	1.1	0.6	3.39486	0	0	glutamate-ammonia ligases;catalytics;glutamate-ammonia ligases
ppa001519m	360	231	5	2.8	1.8129	0	0	phospholipase D alpha 1
ppa001540m	109	49	1.5	0.6	2.58769	0	0	BTB/POZ domain-containing protein
ppa001704m	635	502	8.8	5.1	1.47147	0	0	Duplicated homeodomain-like superfamily protein
ppa001715m	698	256	9.7	3.1	3.17174	0	0	potassium channel in Arabidopsis thaliana 2
ppa001728m	179	77	2.5	0.9	2.70424	0	0	ERD (early-responsive to dehydration stress) family protein
ppa001757m	68	11	0.9	0.1	7.19115	0	0	ERD (early-responsive to dehydration stress) family protein
ppa001765m	6810	4941	94.6	59	1.6033	0	0	Homeodomain-like superfamily protein
ppa001772m	89	25	1.2	0.3	4.14126	0	0
ppa001783m	275	104	3.8	1.2	3.07597	0	0	Cobalamin-independent synthase family protein
ppa001798m	245	82	3.4	0.1	3.47564	0	0	Subtilase family protein
ppa001847m	94	32	1.3	0.4	3.41712	0	0	PLC-like phosphodiesterase family protein
ppa001963m	334	57	4.6	0.7	6.81638	0	0	with no lysine (K) kinase 1
ppa001965m	92	40	1.3	0.5	2.67553	0	0
ppa001971m	368	178	5.1	2.1	2.40497	0	0	cellulose synthase like G3
ppa002002m	88	29	1.2	0.3	3.52994	0	0	YELLOW STRIPE like 7
ppa002072m	192	116	2.7	1.4	1.92542	0	0	Transducin/WD4 repeat-like superfamily protein
ppa002104m	129	44	1.8	0.5	3.41051	0	0	HCO3- transporter family
ppa002126m	189	86	2.6	1	2.5565	0	0	Cyclic nucleotide-regulated ion channel family protein
ppa002177m	777	391	10.8	4.7	2.31167	0	0	beta-galactosidase 1
ppa002186m	297	114	4.1	1.4	3.03064	0	0	Protein kinase superfamily protein
ppa002254m	79	16	1.1	0.2	5.74367	0	0	Cellulose-synthase-like C5
ppa002307m	69	21	0.1	0.3	3.82219	0	0	Ankyrin repeat family protein
ppa002368m	76	16	1.1	0.2	5.52555	0	0	YELLOW STRIPE like 7
ppa002377m	30	2	0.4	0	17.4491	0	0	Copper amine oxidase family protein
ppa002417m	144	31	2	0.4	5.4036	0	0	rhamnose biosynthesis 1
ppa002548m	117	50	1.6	0.6	2.72206	0	0	Leucine-rich repeat protein kinase family protein
ppa002556m	123	46	1.7	0.5	3.11049	0	0	sulfate transporter 3;1
ppa002617m	126	37	1.8	0.4	3.96142	0	0	auxin response factor 9
ppa002727m	263	152	3.7	1.8	2.01277	0	0	Glycosyl hydrolases family 32 protein
ppa002787m	267	103	3.7	1.2	3.01548	0	0	succinate dehydrogenase 1-1
ppa002805m	768	434	10.7	5.2	2.05851	0	0
ppa002824m	355	163	4.9	1.9	2.53351	0	0	Fatty acid hydroxylase superfamily
ppa002836m	726	315	10.1	3.8	2.68107	0	0	Fatty acid hydroxylase superfamily
ppa002869m	421	286	5.9	3.4	1.71237	0	0	glycosyltransferase family protein 47
ppa002939m	384	163	5.3	1.9	2.74047	0	0	glycosyl hydrolase 9C2
ppa002945m	68	25	0.9	0.3	3.16411	0	0	phosphoglucosamine mutase family protein
ppa002953m	153	92	2.1	1.1	1.93458	0	0	MAP kinase 2
ppa003011m	326	139	4.5	1.7	2.72825	0	0	S-adenosyl-L-methionine-dependent methyltransferases superfamily protein
ppa003047m	150	47	2.1	0.6	3.71258	0	0	Plant invertase/pectin methylesterase inhibitor superfamily
ppa003048m	695	177	9.7	2.1	4.56766	0	0	Class-II DAHP synthetase family protein
ppa003092m	144	84	2	1	1.99418	0	0	calcium-dependent protein kinase 2
ppa003130m	731	546	10.2	6.5	1.55742	0	0	S-adenosyl-L-methionine-dependent methyltransferases superfamily protein
ppa003145m	616	204	8.6	2.4	3.51263	0	0	S-adenosyl-L-methionine-dependent methyltransferases superfamily protein
ppa003154m	469	147	6.5	1.8	3.7114	0	0	Esterase/lipase/thioesterase family protein
ppa003195m	358	112	4.1	1.3	3.71832	0	0	oligopeptide transporter 5
ppa003254m	324	216	4.5	2.6	1.74491	0	0	transmembrane nine 1
ppa003285m	132	6	1.8	0.1	25.592	0	0	pectin methylesterase 3
ppa003347m	533	162	7.4	1.9	3.82732	0	0	Phototropic-responsive NPH3 family protein
ppa003374m	458	215	6.4	2.6	2.47804	0	0	DC1 domain-containing protein
ppa003418m	38	7	0.5	0.1	6.31492	0	0	Major facilitator superfamily protein
ppa003420m	81	30	1.1	0.4	3.14084	0	0	alpha/beta-Hydrolases superfamily protein
ppa003457m	144	60	2	0.7	2.79186	0	0	phytoene desaturase 3
ppa003543m	185	94	2.6	1.1	2.28942	0	0	basic helix-loop-helix (bHLH) DNA-binding superfamily protein
ppa003607m	168	85	2.3	1	2.29918	0	0	"AGC (cAMP-dependent, cGMP-dependent and protein kinase C) kinase family protein"
ppa003651m	244	138	3.4	1.6	2.0568	0	0	MAP kinase 19
ppa003706m	99	32	1.4	0.4	3.59888	0	0	Seven transmembrane MLO family protein
ppa003741m	175	92	2.4	1.1	2.21275	0	0	hydroxyproline-rich glycoprotein family protein
ppa003783m	163	84	2.3	1	2.25731	0	0	Integrase-type DNA-binding superfamily protein
ppa003814m	131	41	1.8	0.5	3.7168	0	0	carotenoid cleavage dioxygenase 1
ppa003815m	108	50	1.5	0.6	2.51267	0	0	"oxidoreductase, 2OG-Fe(II) oxygenase family protein"
ppa003831m	447	149	6.2	1.8	3.48982	0	0	beta glucosidase 15
ppa003855m	233	106	3.2	1.3	2.55701	0	0	ENTH/ANTH/VHS superfamily protein
ppa003858m	150	82	2.1	0.1	2.12794	0	0	SIGNAL PEPTIDE PEPTIDASE-LIKE 2
ppa003915m	58	16	0.8	0.2	4.21687	0	0	Plant invertase/pectin methylesterase inhibitor superfamily
ppa003977m	63	22	0.9	0.3	3.33119	0	0	3-ketoacyl-CoA synthase 1
ppa003995m	311	229	4.3	2.7	1.57982	0	0	FAD/NAD(P)-binding oxidoreductase family protein
ppa003997m	133	16	1.8	0.2	9.66972	0	0	"cytochrome P45, family 78, subfamily A, polypeptide 8"
ppa003999m	107	48	1.5	0.6	2.59313	0	0	Xanthine/uracil permease family protein
ppa004000m	111	44	1.5	0.5	2.93462	0	0	SKU5 similar 5
ppa004011m	357	265	4.1	3.2	1.56713	0	0	3-ketoacyl-CoA synthase 1
ppa004107m	18185	12718	252.7	151.9	1.66332	0	0	Homeodomain-like superfamily protein
ppa004127m	107	28	1.5	0.3	4.44537	0	0	FAD-binding Berberine family protein
ppa004192m	85	12	1.2	0.1	8.23986	0	0	Glucose-1-phosphate adenylyltransferase family protein
ppa004206m	42	9	0.6	0.1	5.42861	0	0	AFG1-like ATPase family protein
ppa004250m	82	36	1.1	0.4	2.64968	0	0	methyltransferases
ppa004265m	87	35	1.2	0.4	2.89157	0	0	Eukaryotic aspartyl protease family protein
ppa004282m	39	8	0.5	0.1	5.67096	0	0	non-specific phospholipase C2
ppa004300m	178	22	2.5	0.3	9.41195	0	0	Plant invertase/pectin methylesterase inhibitor superfamily
ppa004373m	144	40	2	0.5	4.18779	0	0	"cytochrome P45, family 77, subfamily A, polypeptide 4"
ppa004381m	316	160	4.4	1.9	2.29747	0	0	xylem bark cysteine peptidase 3
ppa004416m	129	58	1.8	0.7	2.58728	0	0	phosphoadenosine phosphosulfate (PAPS) reductase family protein
ppa004498m	238	139	3.3	1.7	1.99179	0	0	glycerol-3-phosphate acyltransferase 6
ppa004505m	75	15	1	0.2	5.81637	0	0	aspartic proteinase A1
ppa004512m	38	5	0.5	0.1	8.84088	0	0	2-oxoglutarate (2OG) and Fe(II)-dependent oxygenase superfamily protein
ppa004544m	146	54	2	0.6	3.14515	0	0	cinnamate-4-hydroxylase
ppa004629m	1144	653	15.9	7.8	2.03796	0	0	Tetratricopeptide repeat (TPR)-like superfamily protein
ppa004655m	138	69	1.9	0.8	2.32655	0	0	Glycosyltransferase family 61 protein
ppa004726m	349	144	4.9	1.7	2.81932	0	0	Eukaryotic aspartyl protease family protein
ppa004777m	97	42	1.3	0.5	2.68661	0	0	Protein of unknown function (DUF3754)
ppa004815m	534	353	7.4	4.2	1.75974	0	0	SOS3-interacting protein 1
ppa004818m	157	47	2.2	0.6	3.88583	0	0
ppa004823m	212	111	2.9	1.3	2.22175	0	0	sodium/calcium exchanger family protein / calcium-binding EF hand family protein
ppa004833m	384	250	5.3	2.1	1.78679	0	0	sodium/calcium exchanger family protein / calcium-binding EF hand family protein
ppa004903m	206	110	2.9	1.3	2.1785	0	0	N-acetylglucosamine-1-phosphate uridylyltransferase 1
ppa004909m	662	248	9.2	2.1	3.10519	0	0	UDP-glucosyl transferase 85A2
ppa004968m	496	304	6.9	3.6	1.89797	0	0	UDP-glucosyl transferase 85A2
ppa005060m	123	47	1.7	0.6	3.04431	0	0	Cytochrome P45 superfamily protein
ppa005104m	111	43	1.5	0.5	3.00287	0	0	Eukaryotic aspartyl protease family protein
ppa005160m	171	87	2.4	1	2.28644	0	0	O-Glycosyl hydrolases family 17 protein
ppa005179m	121	65	1.7	0.8	2.16548	0	0	ARF-GAP domain 6
ppa005193m	195	120	2.7	1.4	1.89032	0	0	Citrate synthase family protein
ppa005199m	267	136	3.7	1.6	2.28378	0	0	Granulin repeat cysteine protease family protein
ppa005242m	101	49	1.4	0.6	2.39777	0	0	serine hydroxymethyltransferase 4
ppa005322m	68	21	0.9	0.3	3.76679	0	0	"cytochrome P45, family 76, subfamily A, polypeptide 4"
ppa005323m	155	94	2.2	1.1	1.91817	0	0	like AUXIN RESISTANT 2
ppa005434m	305	158	4.2	1.9	2.24556	0	0	UDP-D-glucuronate 4-epimerase 6
ppa005466m	72	26	1	0.3	3.22137	0	0	SPla/RYanodine receptor (SPRY) domain-containing protein
ppa005467m	191	121	2.7	1.4	1.83624	0	0	amino acid permease 7
ppa005503m	1082	866	15	10.3	1.45342	0	0	polyubiquitin 1
ppa005520m	257	109	3.6	1.3	2.74277	0	0	UDP-Glycosyltransferase superfamily protein
ppa005524m	695	397	9.7	4.7	2.03646	0	0	Oxysterol-binding family protein
ppa005526m	135	35	1.9	0.4	4.48692	0	0	UDP-Glycosyltransferase superfamily protein
ppa005576m	158	90	2.2	1.1	2.04219	0	0	aspartate aminotransferase 3
ppa005581m	35	2	0.5	0	20.3573	0	0	HXXXD-type acyl-transferase family protein
ppa005633m	240	139	3.3	1.7	2.00853	0	0	tubulin alpha-4 chain
ppa005645m	36	6	0.5	0.1	6.97965	0	0	fatty acid desaturase 8
ppa005673m	274	101	3.8	1.2	3.15581	0	0	Transducin family protein / WD-4 repeat family protein
ppa005699m	154	43	2.1	0.5	4.16615	0	0	BURP domain-containing protein
ppa005721m	137	55	1.9	0.7	2.89761	0	0	FASCICLIN-like arabinogalactan protein 17 precursor
ppa005736m	243	89	3.4	1.1	3.17613	0	0	mannose-1-phosphate guanylyltransferase (GDP)s;GDP-galactose:mannose-1-phosphate guanylyltransferases;GDP-galactose:glucose-1-phosphate guanylyltransferases;GDP-galactose:myoinositol-1-phosphate guanylyltransferases;glucose-1-phosphate guanylyltransferase
ppa005758m	125	57	1.7	0.7	2.55104	0	0	interferon-related developmental regulator family protein / IFRD protein family
ppa005800m	497	189	6.9	2.3	3.05898	0	0	Transducin family protein / WD-4 repeat family protein
ppa005810m	131	40	1.8	0.5	3.80972	0	0	galacturonosyltransferase 15
ppa005935m	86	14	1.2	0.2	7.14583	0	0	calmodulin-binding receptor-like cytoplasmic kinase 2
ppa005947m	330	189	4.6	2.3	2.03111	0	0	eukaryotic release factor 1-3
ppa005954m	421	226	5.9	2.7	2.16698	0	0	methionine aminopeptidase 2B
ppa005962m	107	30	1.5	0.4	4.14901	0	0	PHYTOENE SYNTHASE
ppa005966m	63	7	0.9	0.1	10.4695	0	0	Eukaryotic aspartyl protease family protein
ppa005994m	61	11	0.8	0.1	6.45088	0	0	brassinosteroid-6-oxidase 1
ppa006064m	193	82	2.7	0.1	2.73795	0	0	DC1 domain-containing protein
ppa006109m	335	66	4.7	0.8	5.9045	0	0	nine-cis-epoxycarotenoid dioxygenase 4
ppa006133m	439	144	6.1	1.7	3.54637	0	0	phosphatidyl serine synthase family protein
ppa006139m	551	352	7.7	4.2	1.82092	0	0	DNA glycosylase superfamily protein
ppa006154m	141	25	1.1	0.3	6.56087	0	0	high chlorophyll fluorescence phenotype 173
ppa006229m	2200	1444	30.6	17.3	1.7723	0	0	Pectin lyase-like superfamily protein
ppa006328m	1237	248	17.2	2.1	5.8023	0	0	fatty acyl-ACP thioesterases B
ppa006343m	150	53	2.1	0.6	3.29229	0	0	F-box family protein
ppa006379m	143	79	1.1	0.9	2.10567	0	0
ppa006381m	142	64	1.1	0.8	2.58101	0	0	PLC-like phosphodiesterases superfamily protein
ppa006392m	563	73	7.8	0.9	8.97155	0	0	Pectin lyase-like superfamily protein
ppa006460m	258	160	3.6	1.9	1.87578	0	0	shaggy-related kinase 11
ppa006473m	288	192	4	2.3	1.74491	0	0	shaggy-related kinase 11
ppa006496m	92	9	1.3	0.1	11.8912	0	0	Walls Are Thin 1
ppa006540m	46	12	0.6	0.1	4.45922	0	0	NAD(P)-linked oxidoreductase superfamily protein
ppa006620m	1201	784	16.7	9.4	1.78201	0	0	BURP domain-containing protein
ppa006715m	2403	1656	33.4	19.8	1.68801	0	0	Homeodomain-like superfamily protein
ppa006731m	345	219	4.8	2.6	1.83256	0	0	DNA glycosylase superfamily protein
ppa006758m	218	141	3	1.7	1.79854	0	0	3-ketoacyl-CoA synthase 6
ppa006846m	183	88	2.5	1.1	2.41908	0	0	S-adenosylmethionine synthetase family protein
ppa006917m	358	111	4.1	1.3	3.75182	0	0	UDP-D-apiose/UDP-D-xylose synthase 2
ppa006923m	568	284	7.9	3.4	2.32655	0	0	Protein of unknown function (DUF67)
ppa006932m	598	355	8.3	4.2	1.95954	0	0	Zinc-binding alcohol dehydrogenase family protein
ppa007004m	825	294	11.5	3.5	3.26429	0	0	beta-hydroxyisobutyryl-CoA hydrolase 1
ppa007013m	269	183	3.7	2.2	1.70995	0	0	TRICHOME BIREFRINGENCE-LIKE 39
ppa007083m	399	183	5.5	2.2	2.53632	0	0	CONSTANS-like 5
ppa007109m	42	6	0.6	0.1	8.14292	0	0	Kelch repeat-containing F-box family protein
ppa007118m	134	45	1.9	0.5	3.46397	0	0	Protein of unknown function (DUF793)
ppa007121m	47	8	0.7	0.1	6.83424	0	0	Glutaredoxin family protein
ppa007225m	217	109	3	1.3	2.31588	0	0	alpha/beta-Hydrolases superfamily protein
ppa007228m	197	56	2.7	0.7	4.09223	0	0	actin-11
ppa007242m	733	422	10.2	5	2.02057	0	0	actin 7
ppa007315m	46	10	0.6	0.1	5.35106	0	0	nudix hydrolase homolog 8
ppa007395m	1454	1055	20.2	12.6	1.60322	0	0	proline-rich protein 2
ppa007398m	361	158	5	1.9	2.65786	0	0	Calcium-binding EF-hand family protein
ppa007399m	147	74	2	0.9	2.31083	0	0	spermidine synthase 3
ppa007452m	926	509	12.9	6.1	2.11629	0	0	"Protein of unknown function, DUF642"
ppa007483m	157	86	2.2	1	2.12365	0	0	indole-3-acetic acid inducible 9
ppa007491m	82	11	1.1	0.1	8.67168	0	0	Homeodomain-like superfamily protein
ppa007525m	23	1	0.3	0	26.7553	0	0	PLC-like phosphodiesterases superfamily protein
ppa007530m	815	491	11.3	5.9	1.93089	0	0	Leucine-rich repeat (LRR) family protein
ppa007546m	140	17	1.9	0.2	9.57991	0	0	GDSL-like Lipase/Acylhydrolase superfamily protein
ppa007588m	92	42	1.3	0.5	2.54812	0	0	reversibly glycosylated polypeptide 3
ppa007636m	26	1	0.4	0	30.2451	0	0	flavanone 3-hydroxylase
ppa007650m	290	163	4	1.9	2.06963	0	0	GDSL-like Lipase/Acylhydrolase superfamily protein
ppa007765m	525	184	7.3	2.2	3.31913	0	0	Leucine-rich repeat (LRR) family protein
ppa007934m	155	77	2.2	0.9	2.34166	0	0	succinate dehydrogenase 2-2
ppa007958m	84	25	1.2	0.3	3.9086	0	0	GDSL-like Lipase/Acylhydrolase superfamily protein
ppa007991m	80	24	1.1	0.3	3.87758	0	0	GDSL-like Lipase/Acylhydrolase superfamily protein
ppa008260m	47	5	0.7	0.1	10.9348	0	0	DNAJ heat shock N-terminal domain-containing protein
ppa008283m	254	60	3.5	0.7	4.92453	0	0	spermidine synthase 1
ppa008299m	82	21	1.1	0.3	4.54231	0	0	NAD(P)-binding Rossmann-fold superfamily protein
ppa008330m	217	31	3	0.4	8.14292	0	0	TRICHOME BIREFRINGENCE-LIKE 19
ppa008439m	119	28	1.7	0.3	4.94392	0	0	Phosphate-responsive 1 family protein
ppa008495m	438	342	6.1	4.1	1.48981	0	0	homeobox 1
ppa008510m	30	3	0.4	0	11.6327	0	0	plasma membrane intrinsic protein 1B
ppa008589m	843	489	11.7	5.8	2.0054	0	0	Cysteine proteinases superfamily protein
ppa008715m	684	406	9.5	4.9	1.9598	0	0	RHOMBOID-like 2
ppa008743m	259	142	3.6	1.7	2.12175	0	0	Chitinase family protein
ppa008769m	41	7	0.6	0.1	6.81346	0	0	Phosphate-responsive 1 family protein
ppa008779m	116	15	1.6	0.2	8.99599	0	0	uncoupling protein 5
ppa008881m	144	75	2	0.9	2.23349	0	0	annexin 2
ppa008888m	553	321	7.7	3.8	2.00402	0	0	Plant VAMP (vesicle-associated membrane protein) family protein
ppa008922m	40	8	0.6	0.1	5.81637	0	0	annexin 4
ppa008958m	357	208	4.1	2.5	1.99658	0	0	Protein of unknown function (DUF581)
ppa009010m	73	15	1	0.2	5.66127	0	0	3-oxo-5-alpha-steroid 4-dehydrogenase family protein
ppa009029m	98	29	1.4	0.3	3.93106	0	0	Aldolase-type TIM barrel family protein
ppa009090m	310	20	4.3	0.2	18.0308	0	0	xyloglucan:xyloglucosyl transferase 33
ppa009111m	55	17	0.8	0.2	3.76353	0	0	Galactose mutarotase-like superfamily protein
ppa009120m	117	41	1.6	0.5	3.31959	0	0	shikimate kinase 1
ppa009218m	296	94	4.1	1.1	3.66308	0	0	P-loop containing nucleoside triphosphate hydrolases superfamily protein
ppa009245m	76	10	1.1	0.1	8.84088	0	0	xyloglucan endotransglucosylase/hydrolase 8
ppa009265m	29	3	0.4	0	11.245	0	0	acclimation of photosynthesis to environment
ppa009272m	66	21	0.9	0.3	3.656	0	0	Plant protein of unknown function (DUF868)
ppa009387m	12818	6600	178.1	78.8	2.25922	0	0	xyloglucan endotransglucosylase/hydrolase 5
ppa009416m	178	99	2.5	1.2	2.09154	0	0	indole-3-acetic acid inducible 9
ppa009506m	707	402	9.8	4.8	2.04586	0	0	plasma membrane intrinsic protein 1;4
ppa009508m	26	2	0.4	0	15.1226	0	0
ppa009528m	2483	1271	34.5	15.2	2.27255	0	0	GDSL-like Lipase/Acylhydrolase superfamily protein
ppa009540m	241	112	3.3	1.3	2.50312	0	0	plasma membrane intrinsic protein 2;5
ppa009588m	202	52	2.8	0.6	4.51887	0	0	plasma membrane intrinsic protein 1B
ppa009608m	55	12	0.8	0.1	5.33167	0	0	xyloglucan endotransglucosylase/hydrolase 16
ppa009689m	150	74	2.1	0.9	2.35799	0	0	plasma membrane intrinsic protein 2
ppa009691m	325	173	4.5	2.1	2.18534	0	0	plasma membrane intrinsic protein 3
ppa009757m	168	96	2.3	1.1	2.03573	0	0	basic helix-loop-helix (bHLH) DNA-binding superfamily protein
ppa009792m	359	55	4.1	0.7	7.59301	0	0	xyloglucan endotransglucosylase/hydrolase 15
ppa009980m	284	120	3.9	1.4	2.75308	0	0	ELMO/CED-12 family protein
ppa010027m	75	29	1	0.3	3.00847	0	0	enoyl-CoA hydratase/isomerase A
ppa010029m	140	41	1.9	0.5	3.97216	0	0	tetraspanin8
ppa010043m	89	34	1.2	0.4	3.04504	0	0	Late embryogenesis abundant (LEA) hydroxyproline-rich glycoprotein family
ppa010057m	42	10	0.6	0.1	4.88575	0	1e-06	"transferases, transferring acyl groups"
ppa010069m	1300	346	18.1	4.1	4.37068	0	0	myb domain protein 113
ppa010073m	240	53	3.3	0.6	5.26766	0	0	6-phosphogluconolactonase 1
ppa010079m	403	64	5.6	0.8	7.32499	0	0	TRICHOME BIREFRINGENCE-LIKE 38
ppa010087m	44	6	0.6	0.1	8.53068	0	0	Thioredoxin superfamily protein
ppa010180m	192	95	2.7	1.1	2.35104	0	0	expansin A4
ppa010208m	443	256	6.2	3.1	2.01301	0	0	Nodulin MtN3 family protein
ppa010226m	387	264	5.4	3.2	1.70525	0	0	Barwin-like endoglucanases superfamily protein
ppa010277m	78	25	1.1	0.3	3.62942	0	0	myb domain protein 4
ppa010314m	43	8	0.6	0.1	6.2526	0	0	expansin A8
ppa010342m	780	260	10.8	3.1	3.48982	0	0	indole-3-acetic acid 7
ppa010365m	295	153	4.1	1.8	2.24291	0	0	gamma tonoplast intrinsic protein
ppa010379m	97	38	1.3	0.5	2.96941	0	0	expansin A1
ppa010382m	73	16	1	0.2	5.30744	0	0	expansin A8
ppa010568m	145	18	2	0.2	9.37082	0	0	Pathogenesis-related thaumatin superfamily protein
ppa010650m	73	25	1	0.3	3.39676	0	0
ppa010654m	317	80	4.4	0.1	4.60947	0	0	expansin A15
ppa010658m	191	17	2.7	0.2	13.0697	0	0	pathogenesis-related gene 5
ppa010679m	530	439	7.4	5.2	1.40441	0	0	K-box region and MADS-box transcription factor family protein
ppa010698m	201	28	2.8	0.3	8.35065	0	0	indole-3-acetic acid inducible 14
ppa010833m	44	9	0.6	0.1	5.68712	0	0
ppa010862m	61	18	0.8	0.2	3.94221	0	0	NDR1/HIN1-like 3
ppa010869m	79	29	1.1	0.3	3.16892	0	0	Glutathione S-transferase family protein
ppa010934m	104	42	1.4	0.5	2.88049	0	0	SOUL heme-binding family protein
ppa010958m	474	196	6.6	2.3	2.81322	0	0	Bifunctional inhibitor/lipid-transfer protein/seed storage 2S albumin superfamily protein
ppa010967m	61	14	0.8	0.2	5.06855	0	0	SNF7 family protein
ppa010982m	67	24	0.9	0.3	3.24747	0	0	ethylene responsive element binding factor 4
ppa011054m	142	49	1.1	0.6	3.37112	0	0	response regulator 9
ppa011149m	171	89	2.4	1.1	2.23506	0	0	Alpha-helical ferredoxin
ppa011163m	269	160	3.7	1.9	1.95575	0	0	arabinogalactan protein 18
ppa011276m	122	14	1.7	0.2	10.1371	0	0	Chalcone-flavanone isomerase family protein
ppa011307m	1283	306	17.8	3.7	4.87739	0	0	glutathione S-transferase phi 12
ppa011383m	36	3	0.5	0	13.9593	0	0	glutathione S-transferase phi 8
ppa011425m	133	37	1.8	0.4	4.1815	0	0
ppa011441m	88	10	1.2	0.1	10.2368	0	0	nudix hydrolase homolog 13
ppa011610m	40	6	0.6	0.1	7.75516	0	0	Late embryogenesis abundant (LEA) hydroxyproline-rich glycoprotein family
ppa011663m	153	42	2.1	0.5	4.23764	0	0	cold-regulated 413-plasma membrane 2
ppa011747m	54	14	0.8	0.2	4.48692	0	0	Chlorophyll A-B binding family protein
ppa011751m	2280	1697	31.7	20.3	1.56291	0	0	myb domain protein 24
ppa011755m	396	173	5.5	2.1	2.66276	0	0	AUX/IAA transcriptional regulator family protein
ppa011843m	445	210	6.2	2.5	2.46503	0	0	AUX/IAA transcriptional regulator family protein
ppa012027m	75	28	1	0.3	3.11591	0	0	expansin A6
ppa012101m	112	20	1.6	0.2	6.51434	0	0	Plant invertase/pectin methylesterase inhibitor superfamily protein
ppa012116m	209	112	2.9	1.3	2.17075	0	0
ppa012247m	111	37	1.5	0.4	3.48982	0	0
ppa012271m	140	71	1.9	0.8	2.29378	0	0
ppa012541m	88	18	1.2	0.2	5.68712	0	0	"Protein of unknown function, DUF584"
ppa012576m	62	21	0.9	0.3	3.43443	0	0
ppa012608m	126	52	1.8	0.6	2.8187	0	0	Adenine nucleotide alpha hydrolases-like superfamily protein
ppa012615m	56	14	0.8	0.2	4.6531	0	0	Polyketide cyclase/dehydrase and lipid transport superfamily protein
ppa012645m	126	68	1.8	0.8	2.15548	0	0	Protein of unknown function (DUF1195)
ppa012675m	277	139	3.8	1.7	2.31818	0	0	Pollen Ole e 1 allergen and extensin family protein
ppa012739m	83	36	1.2	0.4	2.68199	0	0	basic leucine-zipper 44
ppa012809m	137	57	1.9	0.7	2.79594	0	0	MLP-like protein 423
ppa013010m	125	39	1.7	0.5	3.72844	0	0	Bifunctional inhibitor/lipid-transfer protein/seed storage 2S albumin superfamily protein
ppa013100m	236	152	3.3	1.8	1.80614	0	0
ppa013511m	48	10	0.7	0.1	5.58372	0	0
ppa013558m	49	9	0.7	0.1	6.33338	0	0	lipid transfer protein 1
ppa013714m	138	22	1.9	0.3	7.2969	0	0	GAST1 protein homolog 1
ppa013751m	30	2	0.4	0	17.4491	0	0	ILI1 binding bHLH 1
ppa013840m	248	110	3.4	1.3	2.62265	0	0
ppa013998m	251	158	3.5	1.9	1.84799	0	0	mini zinc finger 2
ppa014569m	114	51	1.6	0.6	2.60026	0	0	SPA (suppressor of phyA-15) protein family
ppa015631m	397	254	5.5	3	1.81819	0	0	O-methyltransferase family protein
ppa016747m	313	189	4.3	2.3	1.92648	0	0	"Polynucleotidyl transferase, ribonuclease H-like superfamily protein"
ppa017117m	56	0	0.7	0	>56	0	0	HSP20-like chaperones superfamily protein
ppa017691m	335	13	4.7	0.2	29.9767	0	0	hydroxycinnamoyl-CoA shikimate/quinate hydroxycinnamoyl transferase
ppa018100m	75	11	1	0.1	7.93142	0	0	IQ-domain 21
ppa018174m	144	66	2	0.8	2.53805	0	0	alpha/beta-Hydrolases superfamily protein
ppa018535m	104	10	1.4	0.1	12.0981	0	0	AUX/IAA transcriptional regulator family protein
ppa018655m	616	466	8.6	5.6	1.53772	0	0	general regulatory factor 3
ppa018715m	298	74	4.1	0.9	4.68454	0	0	Sulfite exporter TauE/SafE family protein
ppa018757m	31	1	0.4	0	36.0615	0	0	Protein of unknown function (DUF761)
ppa019639m	165	97	2.3	1.2	1.97877	0	0	UDP-Glycosyltransferase superfamily protein
ppa019886m	47	11	0.7	0.1	4.97035	0	0	"cytochrome P45, family 81, subfamily D, polypeptide 8"
ppa020135m	22	0	0.3	0	>22	0	0	KAR-UP F-box 1
ppa020172m	53	10	0.7	0.1	6.16535	0	0	Seven transmembrane MLO family protein
ppa020486m	42	8	0.6	0.1	6.10719	0	0	lipid transfer protein 4
ppa020579m	246	58	3.4	0.7	4.93389	0	0	Glucose-methanol-choline (GMC) oxidoreductase family protein
ppa020820m	124	14	1.7	0.2	10.3033	0	0	UDP-glucosyl transferase 85A2
ppa020825m	374	74	5.2	0.9	5.87925	0	0	xyloglucan endotransglucosylase/hydrolase 16
ppa020979m	98	33	1.4	0.4	3.45457	0	0	GDSL-like Lipase/Acylhydrolase superfamily protein
ppa021078m	28	3	0.4	0	10.8572	0	0
ppa021099m	81	10	1.1	0.1	9.42252	0	0	BCL-2-associated athanogene 1
ppa021541m	1043	525	14.5	6.3	2.31104	0	0	NB-ARC domain-containing disease resistance protein
ppa021579m	557	135	7.7	1.6	4.79958	0	0	fatty acid amide hydrolase
ppa022070m	62	5	0.9	0.1	14.4246	0	0	Glucose-methanol-choline (GMC) oxidoreductase family protein
ppa022380m	964	757	13.4	9	1.48137	0	0	B-box zinc finger family protein
ppa022423m	257	179	3.6	2.1	1.67018	0	0
ppa022641m	707	418	9.8	4.1	1.96755	0	0	hydroxysteroid dehydrogenase 4
ppa022940m	139	73	1.9	0.9	2.215	0	0	"disease resistance protein (TIR-NBS-LRR class), putative"
ppa023167m	86	25	1.2	0.3	4.00166	0	0	COP1-interacting protein 7
ppa023884m	429	296	5.1	3.5	1.68596	0	0	Sec14p-like phosphatidylinositol transfer family protein
ppa024228m	314	186	4.4	2.2	1.96381	0	0	cysteine-rich RLK (RECEPTOR-like protein kinase) 18
ppa024737m	155	39	2.2	0.5	4.62327	0	0	Sulfite exporter TauE/SafE family protein
ppa025290m	30	1	0.4	0	34.8982	0	0	UDP-Glycosyltransferase superfamily protein
ppa025745m	4050	1448	56.3	17.3	3.25363	0	0	Chalcone and stilbene synthase family protein
ppa025891m	21	0	0.3	0	>21	0	0	peptide transporter 1
ppa026104m	35	1	0.5	0	40.7146	0	0	"Protein of unknown function, DUF547"
ppa026478m	79	33	1.1	0.4	2.78481	0	0	Acyl-CoA N-acyltransferases (NAT) superfamily protein
ppa026499m	37	0	0.4	0	>37	0	0	Integrase-type DNA-binding superfamily protein
ppa026719m	457	165	6.4	1.1	3.22192	0	0	hydroxyproline-rich glycoprotein family protein
ppa026875m	55	15	0.8	0.2	4.26534	0	0	"cytochrome P45, family 715, subfamily A, polypeptide 1"
ppa1027193m	107	37	1.5	0.4	3.36406	0	0	TPX2 (targeting protein for Xklp2) protein family
ppa1027218m	224	96	3.1	1.1	2.71431	0	0	Leucine-rich repeat (LRR) family protein
ppb010066m	119	62	1.7	0.7	2.23274	0	0
ppb010866m	35	4	0.5	0	10.1787	0	0	Protein of unknown function (DUF67)
ppb015931m	164	87	2.3	1	2.19284	0	0	Zinc knuckle (CCHC-type) family protein

## Sheet: higher expression in white
Gene ID	Raw EST counts		Normalized EST counts		expression fold (white/red)	Chi square test	R test	Gene description
	Red	White	Red	White
ppa000011m	78	368	1.1	4.4	4.05575	0	0
ppa000074m	112	414	1.6	4.9	3.17761	0	0	callose synthase 1
ppa000120m	146	940	2	11.2	5.53468	0	0	ARM repeat superfamily protein
ppa000220m	61	161	0.8	1.9	2.26889	0	0	CLIP-associated protein
ppa000235m	45	201	0.6	2.4	3.83974	0	0	pleiotropic drug resistance 6
ppa000529m	15	87	0.2	1	4.98593	0	0	gamete expressed 2
ppa000580m	96	244	1.3	2.9	2.18492	0	0	phospholipase D beta 1
ppa000820m	166	358	2.3	4.3	1.85393	0	0	arabinose kinase
ppa000939m	87	290	1.2	3.5	2.86547	0	0	Leucine-rich repeat transmembrane protein kinase
ppa000945m	5	48	0.1	0.6	8.25257	0	0	H(+)-ATPase 9
ppa000997m	8546	11823	118.8	141.2	1.18928	0	0	MEI2-like protein 1
ppa001301m	105	220	1.5	2.6	1.80116	0	0	trehalose-phosphatase/synthase 9
ppa001382m	29	196	0.4	2.3	5.81	0	0	beta galactosidase 1
ppa001412m	429	1824	5.1	21.8	3.65498	0	0	beta galactosidase 1
ppa001537m	57	150	0.8	1.8	2.26222	0	0	sucrose synthase 4
ppa001681m	29	218	0.4	2.6	6.46214	0	0	"methylcrotonyl-CoA carboxylase alpha chain, mitochondrial / 3-methylcrotonyl-CoA carboxylase 1 (MCCA)"
ppa001718m	75	743	1	8.9	8.51619	0	0	beta-xylosidase 1
ppa001730m	1307	2359	18.2	28.2	1.55157	0	0	seed imbibition 2
ppa001782m	30	236	0.4	2.8	6.76252	0	0	Inorganic H pyrophosphatase family protein
ppa001786m	67	234	0.9	2.8	3.00233	0	0	"Signal transduction histidine kinase, hybrid-type, ethylene sensor"
ppa001806m	34	106	0.5	1.3	2.68006	0	0	cycloartenol synthase 1
ppa001833m	490	1005	6.8	12	1.76314	0	0	Inorganic H pyrophosphatase family protein
ppa001880m	104	225	1.4	2.7	1.8598	0	0	AMP-dependent synthetase and ligase family protein
ppa001896m	45	129	0.6	1.5	2.46431	0	0	Raffinose synthase family protein
ppa002220m	352	584	4.9	6.1	1.42623	0	0	HEAT SHOCK PROTEIN 81.4
ppa002304m	69	194	0.1	2.3	2.41697	0	0	DEAD box RNA helicase (PRH75)
ppa002531m	8	55	0.1	0.7	5.91004	0	0	AMP-dependent synthetase and ligase family protein
ppa002591m	1	40	0	0.5	34.3857	0	0	heat shock protein 7
ppa002723m	70	196	0.1	2.3	2.407	0	0	sucrose synthase 3
ppa003265m	96	306	1.3	3.7	2.74011	0	0	glutamine-dependent asparagine synthase 1
ppa003410m	25	111	0.3	1.3	3.81681	0	0	NAC domain containing protein 17
ppa003733m	33	105	0.5	1.3	2.73523	0	0	SKU5 similar 12
ppa003844m	31	131	0.4	1.6	3.63268	0	0	indeterminate(ID)-domain 2
ppa003929m	5	46	0.1	0.5	7.90871	0	0	Transmembrane amino acid transporter family protein
ppa004116m	574	964	7.1	11.5	1.44372	0	0	beta-amylase 3
ppa004215m	155	369	2.2	4.4	2.0465	0	0	AMP-dependent synthetase and ligase family protein
ppa004220m	56	158	0.8	1.9	2.42542	0	0	evolutionarily conserved C-terminal region 2
ppa004224m	143	303	1.1	3.6	1.82148	0	0	FRIGIDA-like protein
ppa004273m	2	33	0	0.4	14.1841	0	2e-06	Iron-sulphur cluster biosynthesis family protein
ppa004420m	0	42	0	0.5	>42	0	0	Major facilitator superfamily protein
ppa004427m	30	96	0.4	1.1	2.75086	0	0	Nuclear transport factor 2 (NTF2) family protein with RNA binding (RRM-RBD-RNP motifs) domain
ppa004466m	188	505	2.6	6	2.30915	0	0	GHMP kinase family protein
ppa004567m	916	1512	12.7	18.1	1.41897	0	0	glutamate decarboxylase 4
ppa004570m	85	216	1.2	2.6	2.1845	0	0	Protein of unknown function (DUF76)
ppa004685m	50	146	0.7	1.7	2.51016	0	0	2-oxoacid dehydrogenases acyltransferase family protein
ppa004704m	28	93	0.4	1.1	2.85524	0	1e-06	floral homeotic protein (HUA1)
ppa004709m	102	296	1.4	3.5	2.49465	0	0	glyoxal oxidase-related protein
ppa004763m	601	2137	8.4	25.5	3.05667	0	0	catalase 2
ppa005065m	65	214	0.9	2.6	2.83021	0	0	xylose isomerase family protein
ppa005203m	5	45	0.1	0.5	7.73678	0	0	F-box family protein
ppa005219m	262	549	3.6	6.6	1.80131	0	0	"homogentisate 1,2-dioxygenase"
ppa005286m	194	898	2.7	10.7	3.97917	0	0	homology to ABI1
ppa005294m	190	505	2.6	6	2.28484	0	0	UDP-glucosyltransferase 74F2
ppa005301m	19	127	0.3	1.5	5.74603	0	0
ppa005307m	4	41	0.1	0.5	8.81134	0	1e-06	Pyridoxal phosphate (PLP)-dependent transferases superfamily protein
ppa005420m	488	1019	6.8	12.2	1.79503	0	0	serine carboxypeptidase-like 17
ppa005431m	436	716	6.1	8.6	1.41171	0	0	beta-amylase 1
ppa005432m	74	175	1	2.1	2.03294	0	0	4-hydroxy-3-methylbut-2-enyl diphosphate reductase
ppa005460m	13	62	0.2	0.7	4.09983	0	1e-06
ppa005514m	156	298	2.2	3.6	1.64214	0	0	cold-regulated 47
ppa005661m	62	254	0.9	3	3.52176	0	0	RNA-binding protein 47B
ppa005695m	8	87	0.1	1	9.34861	0	0
ppa006138m	15	76	0.2	0.9	4.35552	0	0	SNF1-related protein kinase regulatory subunit gamma 1
ppa006503m	34	208	0.5	2.5	5.25899	0	0	abscisic acid responsive elements-binding factor 2
ppa006681m	123	270	1.7	3.2	1.88702	0	0	Polyketide cyclase/dehydrase and lipid transport superfamily protein
ppa006696m	226	510	3.1	6.1	1.9399	0	0	highly ABA-induced PP2C gene 3
ppa006832m	77	185	1.1	2.2	2.06537	0	0	isovaleryl-CoA-dehydrogenase
ppa007028m	92	310	1.3	3.7	2.89662	0	0	formate dehydrogenase
ppa007096m	0	22	0	0.3	>22	0	0	PQ-loop repeat family protein / transmembrane family protein
ppa007098m	288	1034	4	12.4	3.08636	0	0	fatty acid desaturase 2
ppa007141m	93	213	1.3	2.5	1.96886	0	0	4-hydroxy-3-methylbut-2-enyl diphosphate reductase
ppa007178m	7	48	0.1	0.6	5.89469	0	1e-06	F-box/RNI-like superfamily protein
ppa007193m	41	139	0.6	1.7	2.9144	0	0	related to AP2 4
ppa007222m	34	114	0.5	1.4	2.88233	0	0	myb-like transcription factor family protein
ppa007294m	1012	1594	14.1	19	1.35402	0	0	S-adenosylmethionine decarboxylase
ppa007306m	100	289	1.4	3.5	2.48437	0	0	MAP kinase 4
ppa007343m	6	44	0.1	0.5	6.30404	0	1e-06	GroES-like zinc-binding alcohol dehydrogenase family protein
ppa007397m	208	524	2.9	6.3	2.16564	0	0	pyruvate dehydrogenase kinase
ppa007458m	362	637	5	7.6	1.51269	0	0	GroES-like zinc-binding alcohol dehydrogenase family protein
ppa007720m	446	1528	6.2	18.3	2.94514	0	0	D-mannose binding lectin protein with Apple-like carbohydrate-binding domain
ppa007736m	136	361	1.9	4.3	2.28185	0	0	GroES-like zinc-binding alcohol dehydrogenase family protein
ppa007962m	28	139	0.4	1.7	4.26751	0	0	UDP-D-glucose/UDP-D-galactose 4-epimerase 1
ppa008109m	74	191	1	2.3	2.21881	0	0	alpha/beta-Hydrolases superfamily protein
ppa008191m	32	104	0.4	1.2	2.79384	0	0	RmlC-like cupins superfamily protein
ppa008238m	310	550	4.3	6.6	1.52517	0	0	Auxin efflux carrier family protein
ppa008240m	271	531	3.8	6.3	1.68439	0	0	Mo25 family protein
ppa008301m	540	1015	7.5	12.1	1.61581	0	0	NAC (No Apical Meristem) domain transcriptional regulator superfamily protein
ppa008388m	103	247	1.4	2.1	2.06147	0	0	AT hook motif DNA-binding family protein
ppa008563m	12	113	0.2	1.3	8.09497	0	0	ethylene-responsive element binding protein
ppa008854m	4	43	0.1	0.5	9.24116	0	0	alpha/beta-Hydrolases superfamily protein
ppa009074m	88	194	1.2	2.3	1.89512	0	0	RNA-binding (RRM/RBD/RNP motifs) family protein with retrovirus zinc finger-like domain
ppa009430m	43	271	0.6	3.2	5.41775	0	0	Protein of unknown function (DUF56)
ppa009486m	721	2931	10	35	3.49461	0	0	CHY-type/CTCHY-type/RING-type Zinc finger protein
ppa009607m	4	42	0.1	0.5	9.02625	0	0
ppa010024m	95	258	1.3	3.1	2.33461	0	0	CHY-type/CTCHY-type/RING-type Zinc finger protein
ppa010222m	80	199	1.1	2.4	2.13836	0	0	NAC domain containing protein 83
ppa010307m	104	299	1.4	3.6	2.47147	0	0	Aluminium induced protein with YGL and LRDR motifs
ppa010370m	152	413	2.1	4.9	2.33574	0	0	Mog1/PsbP/DUF1795-like photosystem II reaction center PsbP family protein
ppa010473m	2	33	0	0.4	14.1841	0	2e-06	Pathogenesis-related thaumatin superfamily protein
ppa010479m	2	32	0	0.4	13.7543	0	2e-06	Pathogenesis-related thaumatin superfamily protein
ppa010647m	9	61	0.1	0.7	5.82647	0	0	homeobox 7
ppa010785m	304	554	4.2	6.6	1.56659	0	0	Aluminium induced protein with YGL and LRDR motifs
ppa011014m	41	172	0.6	2.1	3.60631	0	0	Ribonuclease T2 family protein
ppa011245m	79	270	1.1	3.2	2.93802	0	0	Putative lysine decarboxylase family protein
ppa011386m	21	177	0.3	2.1	7.24556	0	0	oxidative stress 3
ppa011484m	19	165	0.3	1.1	7.46532	0	0	oxidative stress 3
ppa011611m	38	114	0.5	1.4	2.57893	0	0	serine-rich protein-related
ppa011684m	29	115	0.4	1.4	3.40893	0	0	Uncharacterised protein family (UPF497)
ppa012312m	425	786	5.9	9.4	1.58983	0	0	Pollen Ole e 1 allergen and extensin family protein
ppa012465m	28	119	0.4	1.4	3.65348	0	0	Lactoylglutathione lyase / glyoxalase I family protein
ppa012581m	129	375	1.8	4.5	2.49896	0	0
ppa012627m	62	153	0.9	1.8	2.12138	0	0	MLP-like protein 423
ppa012646m	120	303	1.7	3.6	2.1706	0	0	MLP-like protein 423
ppa012649m	57	153	0.8	1.8	2.30746	0	0	MLP-like protein 423
ppa012798m	364	727	5.1	8.7	1.71692	0	0
ppa012940m	4	44	0.1	0.5	9.45607	0	0	Late embryogenesis abundant protein
ppa012991m	23	340	0.3	4.1	12.7078	0	0	pathogenesis-related 4
ppa013088m	41	122	0.6	1.5	2.55796	0	0	Ribosomal protein L14p/L23e family protein
ppa013163m	139	344	1.9	4.1	2.12746	0	0
ppa013256m	30	151	0.4	1.8	4.32687	0	0	Dormancy/auxin associated family protein
ppa013428m	5	44	0.1	0.5	7.56485	0	0	lipid transfer protein 1
ppa013645m	156	346	2.2	4.1	1.90664	0	0
ppa014118m	22	83	0.3	0.1	3.2432	0	0
ppa014212m	1896	4882	26.3	58.3	2.21349	0	0	metallothionein 2B
ppa014283m	24646	71424	342.5	853.3	2.49124	0	0
ppa014316m	6197	10102	86.1	120.7	1.40134	0	0
ppa014464m	283	688	3.9	8.2	2.08987	0	0	Late embryogenesis abundant protein (LEA) family protein
ppa014936m	12	149	0.2	1.8	10.6739	0	0	Transducin/WD4 repeat-like superfamily protein
ppa015294m	2	40	0	0.5	17.1928	0	0	polyol/monosaccharide transporter 5
ppa016304m	44	120	0.6	1.4	2.34448	0	0	Tetratricopeptide repeat (TPR)-like superfamily protein
ppa016424m	593	994	8.2	11.9	1.44095	0	0	Agenet domain-containing protein
ppa021762m	3	44	0	0.5	12.6081	0	0	polyol/monosaccharide transporter 5
ppa021844m	144	290	2	3.5	1.73122	0	0	nuclear poly(a) polymerase
ppa022337m	7	61	0.1	0.7	7.49117	0	0	Eukaryotic aspartyl protease family protein
ppa022619m	5	44	0.1	0.5	7.56485	0	0	ABI five binding protein 3
ppa023037m	69	216	0.1	2.6	2.69105	0	0	"cell wall protein precursor, putative"
ppa024093m	23691	32650	329.2	390.1	1.18473	0	0	Cytochrome C assembly protein
ppa024256m	56	160	0.8	1.9	2.45612	0	0
ppa024693m	274	494	3.8	5.9	1.54987	0	0	Protein of unknown function (DUF1639)
ppa025507m	324	712	4.5	8.5	1.88909	0	0	cycloartenol synthase 1
ppa026667m	1151	1643	15.1	19.6	1.2271	0	0
ppb004684m	26	172	0.4	2.1	5.68687	0	0	Bifunctional inhibitor/lipid-transfer protein/seed storage 2S albumin superfamily protein
ppb006257m	38	235	0.5	2.8	5.31621	0	0	Li-tolerant lipase 1
ppb009396m	6	53	0.1	0.6	7.59351	0	0
ppb010264m	36	130	0.5	1.6	3.10426	0	0	Adenine nucleotide alpha hydrolases-like superfamily protein
ppb015139m	42	178	0.6	2.1	3.64325	0	0	Gag-Pol-related retrotransposon family protein
ppb021332m	6	44	0.1	0.5	6.30404	0	1e-06	4-hydroxy-3-methylbut-2-enyl diphosphate reductase
